# Supplementary material for: Signatures of optimal codon usage in metabolic genes inform budding yeast ecology
Source: PLoS Biol. 2021 Apr 19;19(4):e3001185. doi: 10.1371/journal.pbio.3001185 (PMC8084343; doi:10.1371/journal.pbio.3001185)
Supplement: S4 Data — (A) Data for Fig 1, including species and GALactose gene codon optimization. (B) Data for Fig 2A including GAL1 codon optimization and growth rate on galactose relative to glucose per species. (C) Data for Fig 2B including GAL10 codon optimization and growth rate on galactose relative to glucose per species. (D) Data for Fig 2C including GAL7 codon optimization and growth rate on galactose relative to glucose per species. (E) Data for Fig 3A including each species, their GAL codon optimization and their ecological niche. This also includes the minimum, Q1, median, Q3, and maximum codon optimization values. (F) Data for Fig 3B including each species, their GAL codon optimization and their ecological niche. This also includes the minimum, Q1, median, Q3, and maximum codon optimization values. (G) Data for Fig 4A including the Kluyveromyces species, their codon optimization values and ecological niches. (H) Data for Fig 4b including K. aesturaii codon optimization values for all genes. (I) Data for Fig 4B including K. aesturaii codon optimization values for ribosomal genes. (J) Data for Fig 4B including K. marxianus codon optimization values for all genes. (K) Data for Fig 4B including K. marxianus codon optimization values for ribosomal genes. (L) Data for Fig 4B including K. dobzhanskii codon optimization values for all genes. (M) Data for Fig 4B including K. dobzhanskii codon optimization values for ribosomal genes. (N) Data for Fig 4B including K. lactis codon optimization values for all genes. (O) Data for Fig 4B including K. lactis codon optimization values for ribosomal genes. (P) Data for Fig 4C including the branch lengths modeled for each BUSCO gene analyzed. (XLSX) [file pbio.3001185.s016.xlsx]

## Sheet: Table_A_Figure1b
Major Clade	species name	File Name	Complete GAL Pathway?	Clustered GAL Pathway	Galactose Metabolism	Max gal1 estAI	Max gal10 estAI	Max gal7 estAI	S-value
CUG-Ser clade	Aciculoconidium aculeatum	yHMPu5000034654_aciculoconidium_aculeatum	Partial GAL pathway	NA	No Growth	0	0	0.0147823	0.801829
Alloascoidea clade	Alloascoidea hylecoeti	alloascoidea_hylecoeti	Complete GAL pathway	Different Contigs	No Growth	0.712375	0.843596	0.271358	0.0734792
Pichiaceae	Ambrosiozyma ambrosiae	yHMPu5000026137_ambrosiozyma_ambrosiae	All Genes Missing	NA	No Growth	0	0	0	0.716652
Pichiaceae	Ambrosiozyma kashinagacola	ambrosiozyma_kashinagacola	All Genes Missing	NA	No Growth	0	0	0	0.602667
Pichiaceae	Ambrosiozyma maleeae	yHMPu5000035040_ambrosiozyma_maleeae	All Genes Missing	NA	No Growth	0	0	0	0.760698
Pichiaceae	Ambrosiozyma monospora	ambrosiozyma_monospora	All Genes Missing	NA	No Growth	0	0	0	0.774307
Pichiaceae	Ambrosiozyma oregonensis	yHMPu5000034946_ambrosiozyma_oregonensis	All Genes Missing	NA	No Growth	0	0	0	0.522194
Pichiaceae	Ambrosiozyma philentoma	yHMPu5000034947_ambrosiozyma_philentoma	All Genes Missing	NA	No Growth	0	0	0	0.68781
Pichiaceae	Ambrosiozyma pseudovanderkliftii	yHMPu5000035041_ambrosiozyma_pseudovanderkliftii	All Genes Missing	NA	No Growth	0	0	0	0.759024
Pichiaceae	Ambrosiozyma vanderkliftii	yHMPu5000026145_ambrosiozyma_vanderkliftii	All Genes Missing	NA	No Growth	0	0	0	0.794827
CUG-Ser2 clade	Ascoidea asiatica	ascoidea_asiatica	All Genes Missing	NA	Variable	0	0	0	-0.252945
CUG-Ser2 clade	Ascoidea rubescens	ascoidea_rubescens	All Genes Missing	NA	No Growth	0	0	0	0.373649
Saccharomycetaceae	Ashbya aceri	ashbya_aceri	All Genes Missing	NA	No Growth	0	0	0	0.063478
CUG-Ser clade	Babjeviella inositovora	babjeviella_inositovora	Complete GAL pathway	Same Contig	No Growth	0.415094	0.264334	0.662392	0.781581
Phaffomycetaceae	Barnettozyma californica	yHMPu5000035044_barnettozyma_californica	All Genes Missing	NA	No Growth	0	0	0	0.842429
Phaffomycetaceae	Barnettozyma hawaiiensis	yHMPu5000035045_barnettozyma_hawaiiensis	All Genes Missing	NA	No Growth	0	0	0	0.797227
Phaffomycetaceae	Barnettozyma populi	yHMPu5000035046_barnettozyma_populi	All Genes Missing	NA	No Growth	0	0	0	0.810614
Phaffomycetaceae	Barnettozyma pratensis	yHMPu5000035047_barnettozyma_pratensis	Complete GAL pathway	Same Contig	Growth	0.850951	0.760424	0.584126	0.524839
Phaffomycetaceae	Barnettozyma salicaria	yHMPu5000035048_barnettozyma_salicaria	Partial GAL pathway	NA	No Growth	0	0.247379	0	0.6764
Dipodascaceae_Trichomonascaceae	Blastobotrys adeninivorans	arxula_adeninivorans	Complete GAL pathway	Different Contigs	Growth	0.843662	0.938732	0.884331	0.805843
Dipodascaceae_Trichomonascaceae	Blastobotrys americana	yHMPu5000034681_blastobotrys_americana	Complete GAL pathway	Different Contigs	Growth	0.87406	0.469294	0.680477	0.643104
Dipodascaceae_Trichomonascaceae	Blastobotrys mokoenaii	yHMPu5000034675_blastobotrys_mokoenaii	Complete GAL pathway	Different Contigs	Growth	0.832331	0.906545	0.884556	0.627302
Dipodascaceae_Trichomonascaceae	Blastobotrys muscicola	yHMPu5000034674_blastobotrys_muscicola	Complete GAL pathway	Different Contigs	Growth	0.708631	0.876331	0.796376	0.745792
Dipodascaceae_Trichomonascaceae	Blastobotrys nivea	yHMPu5000034673_blastobotrys_nivea	Complete GAL pathway	Different Contigs	Growth	0.932437	0.942915	0.940413	0.631069
Dipodascaceae_Trichomonascaceae	Blastobotrys peoriensis	yHMPu5000034671_blastobotrys_peoriensis	Complete GAL pathway	Different Contigs	Growth	0.734128	0.862781	0.893517	0.669207
Dipodascaceae_Trichomonascaceae	Blastobotrys proliferans	yHMPu5000034670_blastobotrys_proliferans	Complete GAL pathway	Different Contigs	Growth	0.8736	0.928145	0.863855	0.60855
Dipodascaceae_Trichomonascaceae	Blastobotrys raffinosifermentans	yHMPu5000034669_blastobotrys_raffinofermentans	Complete GAL pathway	Different Contigs	Growth	0.863514	0.930248	0.910798	0.771094
Dipodascaceae_Trichomonascaceae	Blastobotrys serpentis	yHMPu5000034667_blastobotrys_serpentis	Complete GAL pathway	Different Contigs	Growth	0.83884	0.886704	0.851088	0.780154
Pichiaceae	Brettanomyces anomalus	brettanomyces_anomalus	Complete GAL pathway	Same Contig	Growth	0.556489	0.362812	0.622596	0.751451
Pichiaceae	Brettanomyces bruxellensis	dekkera_bruxellensis	Complete GAL pathway	Same Contig	Variable	0.353078	0.130317	0.445523	0.707265
CUG-Ser clade	Candida albicans	candida_albicans	Complete GAL pathway	Same Contig	Growth	0.702284	0.864407	0.554532	0.208477
Dipodascaceae_Trichomonascaceae	Candida apicola	candida_apicola	Partial GAL pathway	NA	No Growth	0	0.458716	0	0.692615
Pichiaceae	Candida arabinofermentans	candida_arabinofermentans	All Genes Missing	NA	No Growth	0	0	0	0.0269282
CUG-Ser clade	Candida ascalaphidarum	yHMPu5000041855_candida_ascalaphidarum	Complete GAL pathway	Same Contig	Growth	0.832839	0.398729	0.695763	-0.00772533
CUG-Ser clade	Candida athensensis	yHMPu5000034632_candida_athensensis	Complete GAL pathway	Same Contig	Growth	0.802566	0.783881	0.811121	0.681612
CUG-Ser clade	Candida auris	candida_auris	All Genes Missing	NA	No Growth	0	0	0	0.713486
CUG-Ser clade	Candida blattae	yHMPu5000035335_candida_blattae	Complete GAL pathway	Same Contig	Growth	0.451074	0.640637	0.329048	0.586484
Pichiaceae	Candida boidinii	candida_boidinii_JCM9604	All Genes Missing	NA	No Growth	0	0	0	0.273278
Saccharomycetaceae	Candida bracarensis	nakaseomyces_bracarensis	All Genes Missing	NA	No Growth	0	0	0	0.849088
CUG-Ser clade	Candida carpophila	candida_carpophila	Complete GAL pathway	Same Contig	Growth	0.853772	0.923515	0.794775	0.6168
Saccharomycetaceae	Candida castellii	nakaseomyces_castellii	All Genes Missing	NA	No Growth	0	0	0	0.701825
CUG-Ser clade	Candida corydali	yHMPu5000034990_candida_corydali	Complete GAL pathway	Same Contig	Growth	0.275706	0.776594	0.656799	0.436344
CUG-Ser clade	Candida dubliniensis	candida_dubliniensis	Complete GAL pathway	Same Contig	Growth	0.795797	0.875186	0.85035	-0.0539956
CUG-Ser clade	Candida fragi	yHMPu5000035302_candida_fragi	Complete GAL pathway	Same Contig	Growth	0.703029	0.43338	0.545833	0.797225
Phaffomycetaceae	Candida freyschussii	yHMPu5000034967_candida_freyschussii	All Genes Missing	NA	No Growth	0	0	0	0.744338
CUG-Ser clade	Candida fructus	yHMPu5000034988_candida_fructus	Partial GAL pathway	NA	No Growth	0	0.67584	0.536975	0.60157
Saccharomycetaceae	Candida glabrata	candida_glabrata	All Genes Missing	NA	No Growth	0	0	0	0.863042
CUG-Ser clade	Candida golubevii	yHMPu5000041862_candida_golubevii	Complete GAL pathway	Same Contig	No Growth	0.557465	0.708477	0.791333	0.629173
CUG-Ser clade	Candida gorgasii	yHMPu5000041863_candida_gorgasii	Complete GAL pathway	Same Contig	Growth	0.719781	0.826702	0.715444	0.48922
CUG-Ser clade	Candida gotoi	yHMPu5000035681_candida_gotoi	Complete GAL pathway	Same Contig	Growth	0.876753	0.878044	0.782103	0.608816
CUG-Ser clade	Candida hawaiiana	yHMPu5000041743_candida_hawaiiana	Complete GAL pathway	Same Contig	Growth	0.740678	0.716031	0.695387	0.690893
CUG-Ser clade	Candida heveicola	yHMPu5000035707_candida_heveicola	All Genes Missing	NA	Growth	0	0	0	0.661968
Dipodascaceae_Trichomonascaceae	Candida hispaniensis	yHMPu5000035633_candida_hispaniensis	Complete GAL pathway	Different Contigs	No Growth	0.159389	0.859468	0.205637	0.838718
Dipodascaceae_Trichomonascaceae	Candida incommunis	yHMPu5000035244_candida_incommunis	Complete GAL pathway	Different Contigs	Growth	0.40537	0.848365	0.424655	0.45415
CUG-Ser clade	Candida intermedia	candida_intermedia	Complete GAL pathway	Same Contig	Growth	0.40106	0.591176	0.613899	0.811845
Phaffomycetaceae	Candida montana	yHMPu5000035037_candida_montana	Partial GAL pathway	NA	No Growth	0	0.582811	0	0.563737
Phaffomycetaceae	Candida mycetangii	yHMPu5000035689_candida_mycetangii	All Genes Missing	NA	No Growth	0	0	0	0.70678
Saccharomycetaceae	Candida nivariensis	nakaseomyces_nivariensis	All Genes Missing	NA	No Growth	0	0	0	0.87171
Phaffomycetaceae	Candida orba	yHMPu5000035673_candida_orba	Partial GAL pathway	NA	No Growth	0	0.371146	0	0.528696
CUG-Ser clade	Candida oregonensis	yHMPu5000034986_candida_oregonensis	All Genes Missing	NA	No Growth	0	0	0	0.615722
CUG-Ser clade	Candida orthopsilosis	candida_orthopsilosis	Complete GAL pathway	Same Contig	Growth	0.725464	0.791335	0.812555	0.41254
CUG-Ser clade	Candida parapsilosis	candida_parapsilosis	Complete GAL pathway	Same Contig	Growth	0.560288	0.703859	0.70046	0.595114
Phaffomycetaceae	Candida ponderosae	yHMPu5000035261_candida_ponderosae	Complete GAL pathway	Different Contigs	Growth	0.235575	0.426928	0.108828	0.548668
CUG-Ser clade	Candida restingae	yHMPu5000034648_candida_restingae	Complete GAL pathway	Same Contig	Growth	0.64786	0.659302	0.664036	0.78502
CUG-Ser clade	Candida rhagii	yHMPu5000035679_candida_rhagii	Complete GAL pathway	Same Contig	Growth	0.759954	0.792722	0.687179	0.546589
CUG-Ser clade	Candida schatavii	yHMPu5000034643_candida_schatavii	Complete GAL pathway	Different Contigs	No Growth	0.699493	0.683518	0.751363	0.647056
CUG-Ser clade	Candida sojae	candida_sojae	Complete GAL pathway	Same Contig	Growth	0.616512	0.823045	0.671553	0.252179
Pichiaceae	Candida sorboxylosa	candida_sorboxylosa	All Genes Missing	NA	No Growth	0	0	0	0.780233
Phaffomycetaceae	Candida stellimalicola	yHMPu5000034597_candida_stellimalicola	Partial GAL pathway	NA	No Growth	0	0.0662346	0	0.277113
Pichiaceae	Candida succiphila	candida_succiphila	Complete GAL pathway	Same Contig	Growth	0.821182	0.850622	0.666469	0.486082
CUG-Ser clade	Candida tammaniensis	yHMPu5000041833_candida_tammaniensis	Complete GAL pathway	Same Contig	Growth	0.865562	0.848228	0.736903	0.133404
CUG-Ser clade	Candida tropicalis	candida_tropicalis	Complete GAL pathway	Same Contig	Growth	0.454069	0.838297	0.681628	0.359215
Phaffomycetaceae	Candida vartiovaarae	yHMPu5000035690_candida_vartiovaarae	All Genes Missing	NA	No Growth	0	0	0	0.68289
CUG-Ser clade	Candida wancherniae	yHMPu5000041840_candida_wancherniae	Complete GAL pathway	Same Contig	No Growth	0.706991	0.891957	0.898313	0.0541919
CUG-Ser clade	Cephaloascus albidus	yHMPu5000034998_cephaloascus_albidus	Complete GAL pathway	Same Contig	Growth	0.918556	0.931347	0.914994	0.228519
CUG-Ser clade	Cephaloascus fragrans	yHMPu5000034999_cephaloascus_fragrans	Complete GAL pathway	Same Contig	Growth	0.873016	0.923554	0.794381	0.52439
Pichiaceae	Citeromyces hawaiiensis	yHMPu5000034950_citeromyces_hawaiiensis	All Genes Missing	NA	No Growth	0	0	0	0.531442
Pichiaceae	Citeromyces matritensis	yHMPu5000026142_citeromyces_matritensis	All Genes Missing	NA	No Growth	0	0	0	0.561529
Pichiaceae	Citeromyces siamensis	yHMPu5000034952_citeromyces_siamensis	All Genes Missing	NA	No Growth	0	0	0	0.483994
CUG-Ser clade	Clavispora lusitaniae	clavispora_lusitaniae	Complete GAL pathway	Same Contig	Growth	0.869653	0.807615	0.80112	0.729496
Phaffomycetaceae	Cyberlindnera americana	yHMPu5000035703_cyberlindnera_americana	All Genes Missing	NA	No Growth	0	0	0	0.86812
Phaffomycetaceae	Cyberlindnera fabianii	cyberlindnera_fabianii_JCM3601	All Genes Missing	NA	No Growth	0	0	0	0.832438
Phaffomycetaceae	Cyberlindnera jadinii	cyberlindnera_jadinii	All Genes Missing	NA	No Growth	0	0	0	0.798825
Phaffomycetaceae	Cyberlindnera maclurae	yHMPu5000035699_cyberlindnera_maclurae	All Genes Missing	NA	No Growth	0	0	0	0.617093
Phaffomycetaceae	Cyberlindnera misumaiensis	yHMPu5000034979_cyberlindnera_misumaiensis	All Genes Missing	NA	No Growth	0	0	0	0.726815
Phaffomycetaceae	Cyberlindnera mrakii	yHMPu5000034978_cyberlindnera_mrakii	All Genes Missing	NA	No Growth	0	0	0	0.860107
Phaffomycetaceae	Cyberlindnera petersonii	yHMPu5000035325_cyberlindnera_petersonii	All Genes Missing	NA	No Growth	0	0	0	0.86908
Phaffomycetaceae	Cyberlindnera saturnus	yHMPu5000035686_cyberlindnera_saturnus	All Genes Missing	NA	No Growth	0	0	0	0.85703
Phaffomycetaceae	Cyberlindnera suaveolens	yHMPu5000035687_cyberlindnera_suaveolens	All Genes Missing	NA	No Growth	0	0	0	0.862128
Phaffomycetaceae	Cyberlindnera xylosilytica	yHMPu5000035688_cyberlindnera_xylosilytica	All Genes Missing	NA	No Growth	0	0	0	0.7092
CUG-Ser clade	Danielozyma ontarioensis	yHMPu5000034973_danielozyma_ontarioensis	Complete GAL pathway	Same Contig	No Growth	0.873	0.782662	0.637027	0.796741
Dipodascaceae_Trichomonascaceae	Deakozyma indianensis	yHMPu5000034974_deakozyma_indianensis	Complete GAL pathway	Different Contigs	No Growth	0.257756	0.520873	0.254117	0.744342
CUG-Ser clade	Debaryomyces fabryi	yHMPu5000041829_debaryomyces_fabryi	Complete GAL pathway	Same Contig	Growth	0.708166	0.799962	0.756932	0.694469
CUG-Ser clade	Debaryomyces hansenii	debaryomyces_hansenii	Complete GAL pathway	Same Contig	Growth	0.73055	0.791271	0.753321	0.720566
CUG-Ser clade	Debaryomyces maramus	yHMPu5000041713_debaryomyces_maramus	Complete GAL pathway	Same Contig	Growth	0.834362	0.757809	0.670266	0.647071
CUG-Ser clade	Debaryomyces nepalensis	yHMPu5000041693_debaryomyces_nepalensis	Complete GAL pathway	Same Contig	Growth	0.713193	0.626004	0.566539	0.811525
CUG-Ser clade	Debaryomyces prosopidis	yHMPu5000041678_debaryomyces_prosopidis	Complete GAL pathway	Same Contig	Growth	0.84614	0.769122	0.765935	0.681136
CUG-Ser clade	Debaryomyces subglobosus	yHMPu5000041824_debaryomyces_subglobosus	Complete GAL pathway	Same Contig	Growth	0.745641	0.797172	0.738667	0.695868
Dipodascaceae_Trichomonascaceae	Diddensiella caesifluorescens	yHMPu5000034660_diddensiella_caesifluorescens	Complete GAL pathway	Different Contigs	Growth	0.339723	0.885162	0.199384	0.562191
Dipodascaceae_Trichomonascaceae	Dipodascus albidus	yHMPu5000034661_dipodascus_albidus	Complete GAL pathway	Different Contigs	Growth	0.739097	0.914312	0.736794	0.73191
Dipodascaceae_Trichomonascaceae	Dipodascus geniculatus	yHMPu5000041822_dipodascus_geniculatus	Complete GAL pathway	Different Contigs	Growth	0.569855	0.89034	0.466016	0.685211
Saccharomycetaceae	Eremothecium coryli	eremothecium_coryli	All Genes Missing	NA	No Growth	0	0	0	0.807087
Saccharomycetaceae	Eremothecium cymbalariae	eremothecium_cymbalariae	All Genes Missing	NA	No Growth	0	0	0	0.69572
Saccharomycetaceae	Eremothecium gossypii	eremothecium_gossypii	All Genes Missing	NA	No Growth	0	0	0	-0.0772571
Saccharomycetaceae	Eremothecium sinecaudum	eremothecium_sinecaudum	All Genes Missing	NA	No Growth	0	0	0	0.782213
Dipodascaceae_Trichomonascaceae	geotrichum candidum	geotrichum_candidum	Complete GAL pathway	Different Contigs	Growth	0.797447	0.875676	0.724625	0.775562
Dipodascaceae_Trichomonascaceae	groenewaldozyma salmanticensis	yHMPu5000035691_candida_salmanticensis	Complete GAL pathway	Different Contigs	Growth	0.890518	0.915128	0.842381	0.752918
Saccharomycodaceae	Hanseniaspora clermontiae	yHMPu5000034963_Hanseniaspora_clermontiae	All Genes Missing	NA	No Growth	0	0	0	0.850869
Saccharomycodaceae	Hanseniaspora osmophila	yHMPu5000034957_Hanseniaspora_osmophila	All Genes Missing	NA	No Growth	0	0	0	0.68371
Saccharomycodaceae	Hanseniaspora pseudoguilliermondii	yHMPu5000035695_Hanseniaspora_pseudoguilliermondii	All Genes Missing	NA	No Growth	0	0	0	0.829489
Saccharomycodaceae	Hanseniaspora singularis	yHMPu5000035696_Hanseniaspora_singularis	All Genes Missing	NA	No Growth	0	0	0	0.844171
Saccharomycodaceae	Hanseniaspora uvarum	Hanseniaspora_uvarum	All Genes Missing	NA	No Growth	0	0	0	0.827908
Saccharomycodaceae	Hanseniaspora valbyensis	Hanseniaspora_valbyensis	All Genes Missing	NA	No Growth	0	0	0	0.816609
Saccharomycodaceae	Hanseniaspora vineae	Hanseniaspora_vinae	All Genes Missing	NA	No Growth	0	0	0	0.668618
CUG-Ser clade	Hyphopichia burtonii	hyphopichia_burtonii	Complete GAL pathway	Same Contig	Growth	0.643351	0.768198	0.5366	0.392887
CUG-Ser clade	Hyphopichia heimii	yHMPu5000035318_hyphopichia_heimii	Complete GAL pathway	Same Contig	Growth	0.836093	0.773547	0.711001	0.554714
CUG-Ser clade	Hyphopichia homilentoma	candida_homilentoma	Complete GAL pathway	Same Contig	Growth	0.622566	0.744559	0.844597	0.695934
Saccharomycetaceae	Kazachstania aerobia	yHAB164_kazachstania_aerobia	Complete GAL pathway	Different Contigs	Growth	0.96514	0.867781	0.909653	0.749339
Saccharomycetaceae	Kazachstania africana	kazachstania_africana	Complete GAL pathway	Different Contigs	Growth	0.961721	0.927351	0.92447	0.756461
Saccharomycetaceae	Kazachstania bromeliacearum	yHAB136_kazachstania_bromeliacearum	Complete GAL pathway	Same Contig	Growth	0.986544	0.954536	0.965138	0.780145
Saccharomycetaceae	Kazachstania intestinalis	yHAB148_kazachstania_intestinalis	Complete GAL pathway	Same Contig	Growth	0.744808	0.306787	0.222222	0.763277
Saccharomycetaceae	Kazachstania kunashirensis	yHAB160_kazachstania_kunashirensis	Complete GAL pathway	Same Contig	Growth	0.97165	0.951662	0.935346	0.669157
Saccharomycetaceae	Kazachstania martiniae	yHAB132_kazachstania_martiniae	Complete GAL pathway	Same Contig	Growth	0.924543	0.867361	0.777559	0.806285
Saccharomycetaceae	Kazachstania naganishii	kazachstania_naganishii	Complete GAL pathway	Same Contig	Growth	0.927227	0.882589	0.565263	0.605126
Saccharomycetaceae	Kazachstania rosinii	yHAB153_kazachstania_rosinii	Partial GAL pathway	NA	Variable	0.977204	0.852935	0	0.805605
Saccharomycetaceae	Kazachstania siamensis	yHAB143_kazachstania_siamensis	Complete GAL pathway	Same Contig	Growth	0.984061	0.959843	0.955703	0.678768
Saccharomycetaceae	Kazachstania solicola	yHAB159_kazachstania_solicola	Complete GAL pathway	Different Contigs	No Growth	0.958566	0.916747	0.929659	0.702849
Saccharomycetaceae	Kazachstania spencerorum	yHAB155_kazachstania_spencerorum	Complete GAL pathway	Different Contigs	Growth	0.966273	0.939854	0.929923	0.301611
Saccharomycetaceae	Kazachstania taianensis	yHAB147_kazachstania_taianensis	Complete GAL pathway	Same Contig	Growth	0.968415	0.958918	0.955202	0.474444
Saccharomycetaceae	Kazachstania transvaalensis	yHAB154_kazachstania_transvaalensis	Complete GAL pathway	Same Contig	Growth	0.975243	0.959509	0.938223	0.531519
Saccharomycetaceae	Kazachstania turicensis	yHAB134_kazachstania_turicensis	Complete GAL pathway	Different Contigs	Growth	0.96364	0.938321	0.876071	0.618412
Saccharomycetaceae	Kazachstania unispora	yHAB133_kazachstania_unispora	Complete GAL pathway	Different Contigs	No Growth	0.985779	0.973533	0.9206	0.652928
Saccharomycetaceae	Kazachstania viticola	yHAB158_kazachstania_viticola	Complete GAL pathway	Same Contig	Growth	0.959058	0.921784	0.904017	0.743855
Saccharomycetaceae	Kazachstania yakushimaensis	yHAB166_kazachstania_yakushimaensis	Complete GAL pathway	Same Contig	Growth	0.97763	0.971624	0.940348	0.497705
Saccharomycodaceae	Kloeckera hatyaiensis	yHMPu5000035684_kloeckera_hatyaiensis	All Genes Missing	NA	No Growth	0	0	0	0.814584
Saccharomycetaceae	Kluyveromyces aestuarii	yHMPu5000034709_kluyveromyces_aestuarii	Complete GAL pathway	Same Contig	Growth	0.636204	0.697348	0.558185	0.835024
Saccharomycetaceae	Kluyveromyces dobzhanskii	yHMPu5000034710_kluyveromyces_dobzhanskii	Complete GAL pathway	Same Contig	Growth	0.489985	0.648072	0.228947	0.822044
Saccharomycetaceae	Kluyveromyces lactis	kluyveromyces_lactis	Complete GAL pathway	Same Contig	Growth	0.776233	0.78129	0.765276	0.848473
Saccharomycetaceae	Kluyveromyces marxianus	kluyveromyces_marxianus	Complete GAL pathway	Same Contig	Growth	0.93299	0.944195	0.871358	0.834713
CUG-Ser clade	Kodamaea laetipori	yHMPu5000034665_kodamaea_laetipori	Partial GAL pathway	NA	No Growth	0	0.561313	0.180302	0.827414
CUG-Ser clade	Kodamaea ohmeri	yHMPu5000035677_kodamaea_ohmeri	Complete GAL pathway	Same Contig	Growth	0.604647	0.635822	0.456116	0.859175
Pichiaceae	Komagataella pastoris	komagataella_pastoris	Partial GAL pathway	NA	No Growth	0	0.46192	0	0.783813
Pichiaceae	Komagataella populi	yHMPu5000026274_komagataella_populi	Partial GAL pathway	NA	No Growth	0	0.224773	0	0.798025
Pichiaceae	Komagataella pseudopastoris	yHMPu5000034939_komagataella_pseudopastoris	Partial GAL pathway	NA	No Growth	0	0.234193	0	0.801948
Pichiaceae	Kregervanrija delftensis	yHMPu5000035674_kregervanrija_delftensis	All Genes Missing	NA	No Growth	0	0	0	0.349601
Pichiaceae	Kregervanrija fluxuum	yHMPu5000035675_kregervanrija_fluxuum	All Genes Missing	NA	No Growth	0	0	0	0.40524
Pichiaceae	Kuraishia capsulata	kuraishia_capsulata	Partial GAL pathway	NA	No Growth	0	0.0541651	0	0.696022
Pichiaceae	Kuraishia molischiana	yHMPu5000034933_kuraishia_molischiana	Partial GAL pathway	NA	No Growth	0	0.0503759	0	0.488796
Pichiaceae	Kuraishia ogatae	yHMPu5000034932_kuraishia_ogatae	Complete GAL pathway	Same Contig	No Growth	0.367231	0.385668	0.136286	0.804338
CUG-Ser clade	Kurtzmaniella cleridarum	yHMPu5000035667_kurtzmaniella_cleridarum	Complete GAL pathway	Same Contig	Growth	0.513078	0.139823	0.504818	0.801438
Saccharomycetaceae	Lachancea cidri	lachancea_cidri	Complete GAL pathway	Different Contigs	Growth	0.812279	0.528048	0.78379	0.820181
Saccharomycetaceae	Lachancea dasiensis	lachancea_dasiensis	Complete GAL pathway	Same Contig	Growth	0.582976	0.527873	0.247856	0.722638
Saccharomycetaceae	Lachancea fantastica nom. nud.	lachancea_fantastica	Complete GAL pathway	Same Contig	No Growth	0.206962	0.049789	0.0191983	0.764246
Saccharomycetaceae	Lachancea fermentati	lachancea_fermentati	Complete GAL pathway	Same Contig	Growth	0.516329	0.288794	0.548132	0.790336
Saccharomycetaceae	Lachancea kluyveri	lachancea_kluyveri	Complete GAL pathway	Same Contig	Growth	0.756157	0.387969	0.604158	0.826383
Saccharomycetaceae	Lachancea lanzarotensis	lachancea_lanzarotensis	Complete GAL pathway	Same Contig	No Growth	0.402015	0.553114	0.787546	0.761814
Saccharomycetaceae	Lachancea meyersii	lachancea_meyersii	Complete GAL pathway	Same Contig	No Growth	0.744383	0.495337	0.206655	0.727196
Saccharomycetaceae	Lachancea mirantina	lachancea_mirantina	Complete GAL pathway	Different Contigs	No Growth	0.58135	0.442882	0.316962	0.669741
Saccharomycetaceae	Lachancea nothofagi	lachancea_nothofagi	Complete GAL pathway	Same Contig	No Growth	0.744287	0.526174	0.655796	0.771971
Saccharomycetaceae	Lachancea quebecensis	lachancea_quebecensis	Complete GAL pathway	Same Contig	Growth	0.490354	0.100493	0.0208614	0.563133
Saccharomycetaceae	Lachancea thermotolerans	lachancea_thermotolerans	Complete GAL pathway	Same Contig	No Growth	0.555075	0.0701147	0.169011	0.454558
Saccharomycetaceae	Lachancea waltii	lachancea_waltii	All Genes Missing	NA	No Growth	0	0	0	0.720553
Lipomycetacaea	Lipomyces arxii	yHMPu5000034754_lipomyces_arxii	Complete GAL pathway	Same Contig	Growth	0.670712	0.917678	0.432708	0.497778
Lipomycetacaea	Lipomyces doorenjongii	yHMPu5000034757_lipomyces_doorenjongii	Complete GAL pathway	Same Contig	Growth	0.918315	0.954537	0.833672	0.465099
Lipomycetacaea	Lipomyces japonicus	yHMPu5000034758_lipomyces_japonicus	Complete GAL pathway	Same Contig	No Growth	0.910681	0.835419	0.699297	0.647202
Lipomycetacaea	Lipomyces kononenkoae	yHMPu5000034760_lipomyces_kononenkoae	Complete GAL pathway	Same Contig	Growth	0.842219	0.917642	0.400376	0.474838
Lipomycetacaea	Lipomyces lipofer	yHMPu5000034761_lipomyces_lipofer	Complete GAL pathway	Different Contigs	Growth	0.799774	0.734209	0.243606	0.387744
Lipomycetacaea	Lipomyces mesembrius	yHMPu5000034749_lipomyces_mesembrius	Complete GAL pathway	Same Contig	Variable	0.924557	0.917891	0.581579	0.501718
Lipomycetacaea	Lipomyces oligophaga	yHMPu5000034748_lipomyces_oligophaga	Complete GAL pathway	Same Contig	Growth	0.766734	0.536402	0.322758	0.70273
Lipomycetacaea	Lipomyces starkeyi	lipomyces_starkeyi	Complete GAL pathway	Same Contig	Growth	0.795247	0.94001	0.397306	0.494135
Lipomycetacaea	Lipomyces suomiensis	yHMPu5000034742_lipomyces_suomiensis	Complete GAL pathway	Same Contig	Growth	0.735506	0.78319	0.526244	0.759926
CUG-Ser clade	Lodderomyces elongisporus	lodderomyces_elongisporus	Complete GAL pathway	Same Contig	Growth	0.829878	0.733918	0.621287	0.754936
Dipodascaceae_Trichomonascaceae	Magnusiomyces tetraspermus	yHMPu5000041818_magnusiomyces_tetrasperma	Complete GAL pathway	Different Contigs	Growth	0.84108	0.894443	0.808751	0.843162
CUG-Ser clade	Metschnikowia aberdeeniae	metschnikowia_aberdeeniae	Complete GAL pathway	Same Contig	Growth	0.659607	0.532533	0.181441	0.707343
CUG-Ser clade	Metschnikowia arizonensis	metschnikowia_arizonensis	Complete GAL pathway	Same Contig	Growth	0.175503	0.606424	0.434791	0.563868
CUG-Ser clade	Metschnikowia bicuspidata var. bicuspidata	metschnikowia_bicuspidata	Complete GAL pathway	Same Contig	Growth	0.255824	0.661513	0.456607	0.403042
CUG-Ser clade	Metschnikowia borealis	metschnikowia_borealis	Complete GAL pathway	Same Contig	Growth	0.590431	0.424991	0.591658	0.45257
CUG-Ser clade	Metschnikowia bowlesiae	metschnikowia_bowlesiae	Complete GAL pathway	Different Contigs	No Growth	0.770294	0.806947	0.603723	0.399811
CUG-Ser clade	Metschnikowia cerradonensis	metschnikowia_cerradonensis	Complete GAL pathway	Same Contig	Growth	0.405345	0.526379	0.556207	0.653865
CUG-Ser clade	Metschnikowia continentalis	metschnikowia_continentalis	Complete GAL pathway	Same Contig	Growth	0.258299	0.292012	0.468534	0.616886
CUG-Ser clade	Metschnikowia dekortorum	metschnikowia_dekortum	Complete GAL pathway	Same Contig	Growth	0.599159	0.672276	0.457732	0.442968
CUG-Ser clade	Metschnikowia drakensbergensis	metschnikowia_drakensbergensis	Complete GAL pathway	Same Contig	Growth	0.472467	0.713535	0.345734	0.614391
CUG-Ser clade	Metschnikowia hamakuensis	metschnikowia_hamakuensis	Complete GAL pathway	Same Contig	Growth	0.442256	0.609254	0.453823	0.569598
CUG-Ser clade	Metschnikowia hawaiiensis	metschnikowia_hawaiiensis	Complete GAL pathway	Same Contig	Growth	0.553304	0.672873	0.654984	0.553915
CUG-Ser clade	Metschnikowia hibisci	metschnikowia_hibisci	Complete GAL pathway	Same Contig	Growth	0.430406	0.349006	0.252071	0.743702
CUG-Ser clade	Metschnikowia ipomoeae	metschnikowia_ipomoeae	Complete GAL pathway	Same Contig	Growth	0.305606	0.615427	0.563943	0.626903
CUG-Ser clade	Metschnikowia kamakouana	metschnikowia_kamakouana	Complete GAL pathway	Same Contig	Growth	0.469266	0.612755	0.426431	0.661454
CUG-Ser clade	Metschnikowia kipukae	metschnikowia_kipukae	Complete GAL pathway	Same Contig	No Growth	0.477575	0.205357	0.249792	0.751251
CUG-Ser clade	Metschnikowia lochheadii	metschnikowia_lockheadii	Complete GAL pathway	Same Contig	Growth	0.216874	0.184842	0.488535	0.652664
CUG-Ser clade	Metschnikowia matae var. maris	metschnikowia_matae_maris	Complete GAL pathway	Same Contig	Growth	0.233791	0.45772	0.571221	0.689538
CUG-Ser clade	Metschnikowia matae var. matae	metschnikowia_matae	Complete GAL pathway	Same Contig	Growth	0.123242	0.451282	0.513648	0.691094
CUG-Ser clade	Metschnikowia mauinuiana	metschnikowia_mauinuiana	Complete GAL pathway	Same Contig	Growth	0.38484	0.597991	0.438721	0.625398
CUG-Ser clade	Metschnikowia proteae	metschnikowia_proteae	Complete GAL pathway	Same Contig	Growth	0.57442	0.777048	0.362759	0.487466
CUG-Ser clade	Metschnikowia santaceciliae	metschnikowia_santaceciliae	Complete GAL pathway	Same Contig	Growth	0.48699	0.588959	0.611814	0.59846
CUG-Ser clade	Metschnikowia shivogae	metschnikowia_shivogae	Complete GAL pathway	Same Contig	No Growth	0.691066	0.469752	0.12831	0.593146
CUG-Ser clade	Metschnikowia similis	metschnikowia_similis	Complete GAL pathway	Same Contig	Growth	0.713978	0.813099	0.600196	0.419282
CUG-Ser clade	Meyerozyma caribbica	yHMPu5000035662_meyerozyma_caribbica	Complete GAL pathway	Same Contig	Growth	0.862219	0.85453	0.664173	0.622613
CUG-Ser clade	Meyerozyma guilliermondii	meyerozyma_guilliermondii	Complete GAL pathway	Same Contig	Growth	0.864127	0.837261	0.848492	0.702002
Dipodascaceae_Trichomonascaceae	Middelhovenomyces tepae	yHMPu5000035665_middelhovenomyces_tepae	Complete GAL pathway	Different Contigs	No Growth	0.580478	0.743774	0.426709	0.507098
CUG-Ser clade	Millerozyma acaciae	millerozyma_acaciae	Complete GAL pathway	Same Contig	Growth	0.685292	0.272319	0.483408	0.708301
Dipodascaceae_Trichomonascaceae	Nadsonia fulvescens var. elongata	nadsonia_fulvescens_var_elongata	Complete GAL pathway	Same Contig	No Growth	0.651768	0.864994	0.767723	0.881824
Saccharomycetaceae	Nakaseomyces bacillisporus	nakaseomyces_bacillisporus	All Genes Missing	NA	No Growth	0	0	0	0.810729
Saccharomycetaceae	Nakaseomyces delphensis	nakaseomyces_delphensis	All Genes Missing	NA	No Growth	0	0	0	0.75315
CUG-Ala clade	Nakazawaea holstii	yHMPu5000034918_nakazawaea_holstii	Complete GAL pathway	Same Contig	Growth	0.651163	0.683932	0.319591	NA
CUG-Ala clade	Nakazawaea peltata	nakazawaea_peltata	Complete GAL pathway	Same Contig	Growth	0.729812	0.850656	0.746152	NA
Saccharomycetaceae	Naumovozyma castellii	naumovozyma_castellii	Complete GAL pathway	Same Contig	Growth	0.968657	0.949018	0.921643	0.778911
Saccharomycetaceae	Naumovozyma dairenensis	naumovozyma_dairenensis	Complete GAL pathway	Different Contigs	Growth	0.971785	0.960685	0.957678	0.720198
Pichiaceae	Ogataea glucozyma	yHMPu5000034897_ogataea_glucozyma	All Genes Missing	NA	No Growth	0	0	0	0.671414
Pichiaceae	Ogataea henricii	yHMPu5000026124_ogataea_henricii	All Genes Missing	NA	No Growth	0	0	0	0.537292
Pichiaceae	Ogataea kodamae	yHMPu5000034899_ogataea_kodamae	All Genes Missing	NA	No Growth	0	0	0	0.670045
Pichiaceae	Ogataea methanolica	ogataea_methanolica	All Genes Missing	NA	Growth	0	0	0	0.765184
Pichiaceae	Ogataea methylivora	yHMPu5000034901_ogataea_methylivora	Complete GAL pathway	Same Contig	No Growth	0.600279	0.767584	0.517235	0.468271
Pichiaceae	Ogataea minuta	yHMPu5000034902_ogataea_minuta	All Genes Missing	NA	No Growth	0	0	0	0.642609
Pichiaceae	Ogataea naganishii	yHMPu5000034903_ogataea_naganishii	Complete GAL pathway	Same Contig	No Growth	0.634455	0.768812	0.672176	0.761132
Pichiaceae	Ogataea nitratoaversa	yHMPu5000034636_ogataea_nitratoaversa	All Genes Missing	NA	No Growth	0	0	0	0.308988
Pichiaceae	Ogataea nonfermentans	yHMPu5000034904_ogataea_nonfermentans	All Genes Missing	NA	No Growth	0	0	0	0.756289
Pichiaceae	Ogataea parapolymorpha	ogataea_parapolymorpha	All Genes Missing	NA	No Growth	0	0	0	0.490437
Pichiaceae	Ogataea philodendri	yHMPu5000034893_ogataea_philodendra	All Genes Missing	NA	No Growth	0	0	0	0.617356
Pichiaceae	Ogataea pilisensis	yHMPu5000034892_ogataea_pilisensis	All Genes Missing	NA	No Growth	0	0	0	0.668357
Pichiaceae	Ogataea pini	yHMPu5000034891_ogataea_pini	All Genes Missing	NA	No Growth	0	0	0	0.83118
Pichiaceae	Ogataea polymorpha	ogataea_polymorpha	All Genes Missing	NA	No Growth	0	0	0	0.612725
Pichiaceae	Ogataea populialbae	yHMPu5000034637_ogataea_populiabae	All Genes Missing	NA	No Growth	0	0	0	0.631025
Pichiaceae	Ogataea ramenticola	yHMPu5000034890_ogataea_ramenticola	Complete GAL pathway	Same Contig	Growth	0.875444	0.756125	0.613428	0.264223
Pichiaceae	Ogataea trehaloabstinens	yHMPu5000034887_ogataea_trehaloabstinens	All Genes Missing	NA	No Growth	0	0	0	0.686108
Pichiaceae	Ogataea trehalophila	yHMPu5000034886_ogataea_trehalophila	All Genes Missing	NA	No Growth	0	0	0	0.76709
Pichiaceae	Ogataea zsoltii	yHMPu5000034885_ogataea_zsoltii	All Genes Missing	NA	No Growth	0	0	0	0.633389
CUG-Ala clade	Pachysolen tannophilus	pachysolen_tannophilus	Complete GAL pathway	Same Contig	Growth	0.314141	0.623218	0.174606	NA
CUG-Ala clade	Peterozyma toletana	yHMPu5000034884_peterozyma_toletana	Partial GAL pathway	NA	No Growth	0	0.482782	0	NA
CUG-Ala clade	Peterozyma xylosa	yHMPu5000034883_peterozyma_xylosa	Partial GAL pathway	NA	No Growth	0	0.140978	0	NA
Phaffomycetaceae	Phaffomyces antillensis	yHMPu5000035671_phaffomyces_antillensis	Partial GAL pathway	NA	No Growth	0	0.289694	0	0.528333
Phaffomycetaceae	Phaffomyces opuntiae	yHMPu5000035670_phaffomyces_opuntiae	Partial GAL pathway	NA	No Growth	0	0.178304	0	0.512869
Phaffomycetaceae	Phaffomyces thermotolerans	yHMPu5000035672_phaffomyces_thermotolerans	Partial GAL pathway	NA	No Growth	0	0.299168	0	0.497629
Pichiaceae	Pichia exigua	yHMPu5000034629_pichia_exigua	All Genes Missing	NA	No Growth	0	0	0	0.519535
Pichiaceae	Pichia heedii	yHMPu5000034627_pichia_heedii	All Genes Missing	NA	No Growth	0	0	0	0.0689828
Pichiaceae	Pichia kudriavzevii	yHMPu5000034625_pichia_kudriavzevii	All Genes Missing	NA	No Growth	0	0	0	0.75344
Pichiaceae	Pichia membranifaciens	pichia_membranifaciens	All Genes Missing	NA	No Growth	0	0	0	0.457743
Pichiaceae	Pichia nakasei	yHMPu5000034624_pichia_nakasei	All Genes Missing	NA	No Growth	0	0	0	0.46986
Pichiaceae	Pichia norvegensis	yHMPu5000034623_pichia_norvegensis	All Genes Missing	NA	No Growth	0	0	0	0.437854
Pichiaceae	Pichia occidentalis	yHMPu5000034622_pichia_occidentalis	All Genes Missing	NA	No Growth	0	0	0	0.676664
Pichiaceae	Pichia terricola	yHMPu5000035301_pichia_terricola	All Genes Missing	NA	No Growth	0	0	0	0.631736
CUG-Ser clade	Priceomyces carsonii	yHMPu5000035296_priceomyces_carsonii	Complete GAL pathway	Same Contig	Growth	0.342996	0.584253	0.190574	0.557412
CUG-Ser clade	Priceomyces castillae	yHMPu5000035297_priceomyces_castillae	Complete GAL pathway	Same Contig	No Growth	0.669406	0.547154	0.455311	0.765805
CUG-Ser clade	Priceomyces haplophilus	priceomyces_haplophilus	Complete GAL pathway	Same Contig	Growth	0.782224	0.280539	0.0806655	0.643044
CUG-Ser clade	Priceomyces medius	yHMPu5000034606_priceomyces_medius	Complete GAL pathway	Same Contig	No Growth	0.836882	0.846123	0.47047	0.780843
Saccharomycetaceae	Saccharomyces arboricola	saccharomyces_arboricola	Complete GAL pathway	Same Contig	Growth	0.806396	0.688315	0.55449	0.7945
Saccharomycetaceae	Saccharomyces cerevisiae	saccharomyces_cerevisiae	Complete GAL pathway	Same Contig	Growth	0.701543	0.455602	0.334336	0.839538
Saccharomycetaceae	Saccharomyces eubayanus	saccharomyces_eubayanus	Complete GAL pathway	Same Contig	Growth	0.801144	0.626641	0.615841	0.813227
Saccharomycetaceae	Saccharomyces kudriavzevii	saccharomyces_kudriavzevii	All Genes Missing	NA	No Growth	0	0	0	0.817186
Saccharomycetaceae	Saccharomyces mikatae	saccharomyces_mikatae	Complete GAL pathway	Same Contig	Growth	0.758319	0.575306	0.501751	0.846014
Saccharomycetaceae	Saccharomyces paradoxus	saccharomyces_paradoxus	Complete GAL pathway	Same Contig	Growth	0.736597	0.511761	0.670693	0.829779
Saccharomycetaceae	Saccharomyces uvarum	saccharomyces_uvarum	Complete GAL pathway	Same Contig	Growth	0.781907	0.650457	0.548524	0.773903
CUG-Ser2 clade	Saccharomycopsis capsularis	yHMPu5000034607_saccharomycopsis_capsularis	All Genes Missing	NA	No Growth	0	0	0	0.760735
CUG-Ser2 clade	Saccharomycopsis malanga	saccharomycopsis_malanga	All Genes Missing	NA	No Growth	0	0	0	0.713559
Dipodascaceae_Trichomonascaceae	Saprochaete clavata	saprochaete_clavata	Complete GAL pathway	Different Contigs	Growth	0.755757	0.852412	0.148933	0.781379
Pichiaceae	Saturnispora dispora	yHMPu5000035659_saturnispora_dispora	All Genes Missing	NA	No Growth	0	0	0	0.68455
Pichiaceae	Saturnispora hagleri	yHMPu5000034610_saturnispora_hagleri	All Genes Missing	NA	No Growth	0	0	0	0.510412
Pichiaceae	Saturnispora mendoncae	yHMPu5000034611_saturnispora_mendoncae	All Genes Missing	NA	No Growth	0	0	0	0.594422
Pichiaceae	Saturnispora saitoi	yHMPu5000034612_saturnispora_saitoi	All Genes Missing	NA	No Growth	0	0	0	0.77495
Pichiaceae	Saturnispora serradocipensis	yHMPu5000034613_saturnispora_serradocipensis	All Genes Missing	NA	No Growth	0	0	0	0.629111
Pichiaceae	Saturnispora silvae	yHMPu5000034614_saturnispora_silvae	All Genes Missing	NA	No Growth	0	0	0	0.687649
Pichiaceae	Saturnispora zaruensis	yHMPu5000034615_saturnispora_zaruensis	All Genes Missing	NA	No Growth	0	0	0	0.577073
CUG-Ser clade	Scheffersomyces lignosus	scheffersomyces_lignosus	Complete GAL pathway	Same Contig	Growth	0.816341	0.942563	0.564246	0.845976
CUG-Ser clade	Scheffersomyces stipitis	scheffersomyces_stipitis	Complete GAL pathway	Same Contig	Growth	0.831238	0.888968	0.606163	0.831423
CUG-Ser clade	Spathaspora arborariae	spathaspora_arborariae	Complete GAL pathway	Same Contig	Growth	0.869379	0.830744	0.815004	0.385188
CUG-Ser clade	Spathaspora girioi	spathaspora_girioi	Complete GAL pathway	Same Contig	Growth	0.886016	0.95186	0.706584	0.470421
CUG-Ser clade	Spathaspora gorwiae	spathaspora_gorwiae	Complete GAL pathway	Different Contigs	Growth	0.826468	0.956566	0.798736	0.561115
CUG-Ser clade	Spathaspora hagerdaliae	spathaspora_hagerdaliae	Complete GAL pathway	Different Contigs	Growth	0.795	0.948846	0.744615	0.555211
CUG-Ser clade	Spathaspora passalidarum	spathaspora_passalidarum	Complete GAL pathway	Same Contig	Growth	0.853754	0.948263	0.680799	0.763024
Dipodascaceae_Trichomonascaceae	Spencermartinsiella europaea	yHMPu5000034605_spencermartinsiella_europaea	Complete GAL pathway	Different Contigs	No Growth	0.88141	0.822282	0.712878	0.67592
Sporopachydermia	Sporopachydermia lactativora	yHMPu5000034604_sporopachydermia_lactativora	Partial GAL pathway	NA	No Growth	0	0.483251	0	0.543227
Sporopachydermia	Sporopachydermia quercuum	sporopachydermia_quercuum	Complete GAL pathway	Same Contig	No Growth	0.717651	0.8776	0.20854	0.620768
Phaffomycetaceae	Starmera amethionina	yHMPu5000035658_starmera_amethionina	Partial GAL pathway	NA	No Growth	0	0.0512871	0	0.208428
Phaffomycetaceae	Starmera quercuum	yHMPu5000034594_starmera_quercuum	Partial GAL pathway	NA	No Growth	0	0.0298701	0	0.635839
Dipodascaceae_Trichomonascaceae	Starmerella bombicola	starmerella_bombicola_JCM9596	Complete GAL pathway	Different Contigs	No Growth	0.175996	0.848858	0.267577	0.577858
Dipodascaceae_Trichomonascaceae	Sugiyamaella lignohabitans	sugiyamaella_lignohabitans	Complete GAL pathway	Different Contigs	Growth	0.82221	0.953852	0.656738	0.811712
CUG-Ser clade	Suhomyces canberraensis	yHMPu5000035018_candida_canberraensis	Complete GAL pathway	Same Contig	Growth	0.559849	0.391517	0.517248	0.853922
CUG-Ser clade	Suhomyces emberorum	yHMPu5000035022_candida_emberorum	Complete GAL pathway	Same Contig	Growth	0.540551	0.484464	0.461012	0.873351
CUG-Ser clade	Suhomyces pyralidae	yHMPu5000035011_candida_pyralidae	Complete GAL pathway	Same Contig	Growth	0.696909	0.806303	0.52489	0.752542
CUG-Ser clade	Suhomyces tanzawaensis	candida_tanzawaensis	Complete GAL pathway	Same Contig	No Growth	0.516116	0.574686	0.4943	0.778888
Saccharomycetaceae	Tetrapisispora blattae	tetrapisispora_blattae	Complete GAL pathway	Same Contig	Growth	0.980845	0.965047	0.93128	0.716907
Saccharomycetaceae	Tetrapisispora fleetii	yHMPu5000034875_tetrapisispora_fleetii	Complete GAL pathway	Different Contigs	Growth	0.88478	0.795301	0.764045	0.827277
Saccharomycetaceae	Tetrapisispora iriomotensis	yHMPu5000034876_tetrapisispora_iriomotensis	Complete GAL pathway	Different Contigs	Growth	0.952586	0.938676	0.905368	0.714761
Saccharomycetaceae	Tetrapisispora namnaonensis	yHMPu5000034877_tetrapisispora_namnaonensis	Complete GAL pathway	Different Contigs	Growth	0.905713	0.79185	0.742109	0.837986
Saccharomycetaceae	Tetrapisispora phaffii	tetrapisispora_phaffii	Complete GAL pathway	Different Contigs	Growth	0.940893	0.913631	0.883474	0.741081
CUG-Ser clade	Teunomyces cretensis	yHMPu5000035033_candida_cretensis	Complete GAL pathway	Same Contig	Growth	0.549747	0.58541	0.456535	0.782639
CUG-Ser clade	Teunomyces gatunensis	yHMPu5000035032_candida_gatunensis	Complete GAL pathway	Same Contig	Growth	0.446414	0.570684	0.492494	0.748077
CUG-Ser clade	Teunomyces kruisii	yHMPu5000035031_candida_kruisii	Complete GAL pathway	Same Contig	Growth	0.745906	0.7115	0.413247	0.793269
Trigonopsidaceae	Tortispora caseinolytica	tortispora_caseinolytica	Complete GAL pathway	Different Contigs	Growth	0.866202	0.961208	0.686643	0.640241
Trigonopsidaceae	Tortispora ganteri	yHMPu5000035654_tortispora_ganteri	Complete GAL pathway	Different Contigs	No Growth	0.526013	0.91258	0.416631	0.584522
Trigonopsidaceae	Tortispora starmeri	yHMPu5000035279_tortispora_starmeri	Complete GAL pathway	Different Contigs	Growth	0.803972	0.607945	0.194732	0.5908
Saccharomycetaceae	Torulaspora delbrueckii	torulaspora_delbrueckii	Complete GAL pathway	Same Contig	Growth	0.908337	0.779364	0.870797	0.840543
Saccharomycetaceae	Torulaspora franciscae	yHMPu5000026152_torulaspora_franciscae	Complete GAL pathway	Same Contig	Growth	0.692178	0.414844	0.769134	0.680412
Saccharomycetaceae	Torulaspora maleeae	yHMPu5000035652_torulaspora_maleeae	Complete GAL pathway	Same Contig	Growth	0.820102	0.485798	0.702355	0.591843
Saccharomycetaceae	Torulaspora microellipsoides	yHMPu5000035651_torulaspora_microellipsoides	Complete GAL pathway	Same Contig	Growth	0.940636	0.887867	0.906056	0.716999
Saccharomycetaceae	Torulaspora pretoriensis	yHMPu5000034881_torulaspora_pretoriensis	Complete GAL pathway	Same Contig	Growth	0.494272	0.248522	0.126016	0.719603
Trigonopsidaceae	Trigonopsis variabilis	yHMPu5000035650_trigonopsis_variabilis	Complete GAL pathway	Different Contigs	Growth	0.778558	0.912281	0.484211	0.58526
Trigonopsidaceae	Trigonopsis vinaria	yHMPu5000035282_trigonopsis_vinaria	Complete GAL pathway	Different Contigs	Growth	0.813972	0.937725	0.881437	0.797553
Saccharomycetaceae	Vanderwaltozyma polyspora	vanderwaltozyma_polyspora	Complete GAL pathway	Different Contigs	Growth	0.891947	0.842584	0.77616	0.766097
CUG-Ser clade	Wickerhamia fluorescens	wickerhamia_fluorescens	Complete GAL pathway	Same Contig	Growth	0.793927	0.448178	0.641498	0.814249
Dipodascaceae_Trichomonascaceae	Wickerhamiella cacticola	yHMPu5000034646_wickerhamiella_cacticola	Complete GAL pathway	Different Contigs	No Growth	0.690872	0.730229	0.843311	0.729562
Dipodascaceae_Trichomonascaceae	Wickerhamiella domercqiae	wickerhamiella_domercqiae	Complete GAL pathway	Different Contigs	No Growth	0.585495	0.506925	0.240494	0.554427
Dipodascaceae_Trichomonascaceae	Wickerhamiella infanticola	candida_infanticola	Complete GAL pathway	Same Contig	No Growth	0.698046	0.725453	0.120114	0.549968
Dipodascaceae_Trichomonascaceae	Wickerhamiella versatilis	candida_versatilis	Complete GAL pathway	Different Contigs	Growth	0.426887	0.737022	0.697661	0.639113
Phaffomycetaceae	Wickerhamomyces alni	yHMPu5000035274_wickerhamomyces_alni	All Genes Missing	NA	No Growth	0	0	0	0.449632
Phaffomycetaceae	Wickerhamomyces anomalus	wickerhamomyces_anomalus	Complete GAL pathway	Same Contig	Growth	0.81009	0.748089	0.606931	0.299557
Phaffomycetaceae	Wickerhamomyces bovis	yHMPu5000035271_wickerhamomyces_bovis	All Genes Missing	NA	No Growth	0	0	0	0.679652
Phaffomycetaceae	Wickerhamomyces canadensis	yHMPu5000035639_wickerhamomyces_canadensis	All Genes Missing	NA	No Growth	0	0	0	0.528909
Phaffomycetaceae	Wickerhamomyces ciferrii	wickerhamomyces_ciferrii	Complete GAL pathway	Different Contigs	Growth	0.941858	0.89126	0.747378	0.148483
Phaffomycetaceae	Wickerhamomyces hampshirensis	yHMPu5000035268_wickerhamomyces_hampshirensis	All Genes Missing	NA	No Growth	0	0	0	0.536545
Phaffomycetaceae	Wickerhamomyces sp.	yHMPu5000035286_candida_azyma	All Genes Missing	NA	Growth	0	0	0	0.304323
CUG-Ser clade	Yamadazyma nakazawae	yHMPu5000035252_yamadazyma_nakazawae	Complete GAL pathway	Same Contig	Growth	0.845936	0.900323	0.875859	0.752999
CUG-Ser clade	Yamadazyma philogaea	yHMPu5000035640_yamadazyma_philogaea	Complete GAL pathway	Same Contig	Growth	0.798171	0.79926	0.680383	0.666725
CUG-Ser clade	Yamadazyma scolyti	yHMPu5000035641_yamadazyma_scolyti	Complete GAL pathway	Same Contig	Growth	0.8135	0.846327	0.851252	0.644918
CUG-Ser clade	Yamadazyma tenuis	candida_tenuis	Complete GAL pathway	Same Contig	Growth	0.880398	0.857748	0.810754	0.622992
Dipodascaceae_Trichomonascaceae	Yarrowia bubula	yHMPu5000035643_yarrowia_bubula	Complete GAL pathway	Different Contigs	No Growth	0.53372	0.760822	0.332811	0.649088
Dipodascaceae_Trichomonascaceae	Yarrowia deformans	yarrowia_deformans	Complete GAL pathway	Different Contigs	No Growth	0.373404	0.792858	0.406851	0.563823
Dipodascaceae_Trichomonascaceae	Yarrowia divulgata	yHMPu5000035645_yarrowia_divulgata	Complete GAL pathway	Different Contigs	No Growth	0.379031	0.839079	0.510723	0.538562
Dipodascaceae_Trichomonascaceae	Yarrowia keelungensis	yarrowia_keelungensis	Complete GAL pathway	Different Contigs	No Growth	0.149984	0.804083	0.591044	0.471706
Dipodascaceae_Trichomonascaceae	Yarrowia lipolytica	yarrowia_lipolytica	Complete GAL pathway	Different Contigs	No Growth	0.607686	0.75094	0.602126	0.635143
Saccharomycetaceae	Yueomyces sinensis	yHMPu5000035629_yueomyces_sinensis	Complete GAL pathway	Same Contig	Growth	0.963742	0.963141	0.908654	0.58812
Dipodascaceae_Trichomonascaceae	Zygoascus meyerae	yHMPu5000035243_zygoascus_meyerae	Complete GAL pathway	Different Contigs	Growth	0.554023	0.912543	0.716094	0.850831
Dipodascaceae_Trichomonascaceae	Zygoascus ofunaensis	yHMPu5000035242_zygoascus_ofunaensis	Complete GAL pathway	Different Contigs	Growth	0.790702	0.926407	0.891775	0.64596
Saccharomycetaceae	Zygosaccharomyces bailii	zygosaccharomyces_bailii	Complete GAL pathway	Same Contig	Variable	0.737408	0.143086	0.0611264	0.739545
Saccharomycetaceae	Zygosaccharomyces bisporus	yHMPu5000034866_zygosaccharomyces_bisporus	Complete GAL pathway	Same Contig	No Growth	0.846641	0.64646	0.148383	0.58104
Saccharomycetaceae	Zygosaccharomyces kombuchaensis	yHMPu5000034865_zygosaccharomyces_kombuchaensis	Complete GAL pathway	Same Contig	Growth	0.310638	0.371158	0.253664	0.640354
Saccharomycetaceae	Zygosaccharomyces rouxii	zygosaccharomyces_rouxii	Complete GAL pathway	Same Contig	No Growth	0.128648	0.447238	0.28132	0.762307
Saccharomycetaceae	Zygotorulaspora florentina	yHMPu5000034862_zygotorulaspora_florentina	Complete GAL pathway	Different Contigs	Growth	0.639871	0.859164	0.647588	0.776894
Saccharomycetaceae	Zygotorulaspora mrakii	yHMPu5000026256_zygotorulaspora_mrakii	Complete GAL pathway	Same Contig	Growth	0.906961	0.812361	0.808791	0.73127

## Sheet: Table_B_Figure2a
species name	Max gal1 estAI	GrowthRate on Galactose relative to Glucose
Barnettozyma pratensis	0.850951	0.258598
Blastobotrys adeninivorans	0.843662	0.371108
Blastobotrys mokoenaii	0.832331	1.94045
Blastobotrys muscicola	0.708631	0.468249
Blastobotrys peoriensis	0.734128	0.506389
Blastobotrys proliferans	0.8736	0.974925
Blastobotrys raffinosifermentans	0.863514	0.623233
Candida athensensis	0.802566	1.02747
Candida blattae	0.451074	0.299522
Candida carpophila	0.853772	0.72613
Candida gotoi	0.876753	0.395022
Candida hawaiiana	0.740678	0.514915
Candida intermedia	0.40106	0.384683
Candida parapsilosis	0.560288	0.672293
Candida restingae	0.64786	0.542291
Candida rhagii	0.759954	0.517493
Cephaloascus fragrans	0.873016	0.869081
Clavispora lusitaniae	0.869653	0.369478
Debaryomyces fabryi	0.708166	0.337029
Debaryomyces hansenii	0.73055	0.724052
Debaryomyces maramus	0.834362	0.342959
Debaryomyces nepalensis	0.713193	0.975158
Debaryomyces prosopidis	0.84614	0.652689
Debaryomyces subglobosus	0.745641	0.480265
Diddensiella caesifluorescens	0.339723	0.658658
Dipodascus albidus	0.739097	0.331622
geotrichum candidum	0.797447	0.336219
groenewaldozyma salmanticensis	0.890518	0.655348
Hyphopichia heimii	0.836093	0.661876
Hyphopichia homilentoma	0.622566	0.541817
Kazachstania aerobia	0.96514	0.505327
Kazachstania bromeliacearum	0.986544	1.27913
Kazachstania intestinalis	0.744808	0.688151
Kazachstania kunashirensis	0.97165	0.769014
Kazachstania martiniae	0.924543	0.682327
Kazachstania naganishii	0.927227	0.333922
Kazachstania siamensis	0.984061	1.36775
Kazachstania transvaalensis	0.975243	0.684946
Kluyveromyces aestuarii	0.636204	0.28313
Kluyveromyces dobzhanskii	0.489985	0.236506
Kluyveromyces lactis	0.776233	0.822453
Kluyveromyces marxianus	0.93299	0.236251
Kodamaea ohmeri	0.604647	0.258654
Kurtzmaniella cleridarum	0.513078	0.390076
Lachancea dasiensis	0.582976	0.431094
Lachancea fermentati	0.516329	0.253213
Lachancea kluyveri	0.756157	0.8234
Lodderomyces elongisporus	0.829878	0.435431
Magnusiomyces tetraspermus	0.84108	0.115759
Metschnikowia aberdeeniae	0.659607	0.399756
Metschnikowia cerradonensis	0.405345	0.478113
Metschnikowia continentalis	0.258299	0.429625
Metschnikowia drakensbergensis	0.472467	0.299145
Metschnikowia hamakuensis	0.442256	0.20733
Metschnikowia hawaiiensis	0.553304	0.514885
Metschnikowia hibisci	0.430406	0.485614
Metschnikowia lochheadii	0.216874	0.566856
Metschnikowia matae var. maris	0.233791	0.74999
Metschnikowia matae var. matae	0.123242	1.38979
Meyerozyma caribbica	0.862219	0.80758
Millerozyma acaciae	0.685292	0.825189
Naumovozyma castellii	0.968657	0.6509
Priceomyces carsonii	0.342996	0.704069
Priceomyces haplophilus	0.782224	0.714142
Scheffersomyces lignosus	0.816341	0.558216
Scheffersomyces stipitis	0.831238	0.748852
Spathaspora passalidarum	0.853754	0.812862
Sugiyamaella lignohabitans	0.82221	0.284302
Suhomyces canberraensis	0.559849	0.267133
Suhomyces pyralidae	0.696909	0.373472
Tetrapisispora fleetii	0.88478	0.274431
Tetrapisispora iriomotensis	0.952586	0.860096
Tetrapisispora namnaonensis	0.905713	0.353395
Tetrapisispora phaffii	0.940893	0.743273
Teunomyces cretensis	0.549747	0.675026
Teunomyces kruisii	0.745906	0.28217
Tortispora caseinolytica	0.866202	0.816778
Torulaspora delbrueckii	0.908337	0.835629
Torulaspora franciscae	0.692178	0.725532
Torulaspora maleeae	0.820102	0.502709
Torulaspora microellipsoides	0.940636	0.313502
Torulaspora pretoriensis	0.494272	0.134999
Trigonopsis variabilis	0.778558	0.366359
Trigonopsis vinaria	0.813972	0.577141
Vanderwaltozyma polyspora	0.891947	1.15265
Wickerhamia fluorescens	0.793927	0.338736
Yamadazyma nakazawae	0.845936	0.735284
Yamadazyma philogaea	0.798171	0.32126
Yamadazyma scolyti	0.8135	0.73402
Yamadazyma tenuis	0.880398	0.699969
Zygoascus meyerae	0.554023	0.590297
Zygoascus ofunaensis	0.790702	0.864979
Zygosaccharomyces kombuchaensis	0.310638	0.261493
Zygotorulaspora florentina	0.639871	0.814131
Zygotorulaspora mrakii	0.906961	0.765992

## Sheet: Table_C_Figure2b
species name	Max gal10 estAI	GrowthRate on Galactose relative to Glucose
Barnettozyma pratensis	0.760424	0.258598
Blastobotrys adeninivorans	0.938732	0.371108
Blastobotrys mokoenaii	0.906545	1.94045
Blastobotrys muscicola	0.876331	0.468249
Blastobotrys peoriensis	0.862781	0.506389
Blastobotrys proliferans	0.928145	0.974925
Blastobotrys raffinosifermentans	0.930248	0.623233
Candida athensensis	0.783881	1.02747
Candida blattae	0.640637	0.299522
Candida carpophila	0.923515	0.72613
Candida gotoi	0.878044	0.395022
Candida hawaiiana	0.716031	0.514915
Candida intermedia	0.591176	0.384683
Candida parapsilosis	0.703859	0.672293
Candida restingae	0.659302	0.542291
Candida rhagii	0.792722	0.517493
Cephaloascus fragrans	0.923554	0.869081
Clavispora lusitaniae	0.807615	0.369478
Debaryomyces fabryi	0.799962	0.337029
Debaryomyces hansenii	0.791271	0.724052
Debaryomyces maramus	0.757809	0.342959
Debaryomyces nepalensis	0.626004	0.975158
Debaryomyces prosopidis	0.769122	0.652689
Debaryomyces subglobosus	0.797172	0.480265
Diddensiella caesifluorescens	0.885162	0.658658
Dipodascus albidus	0.914312	0.331622
geotrichum candidum	0.875676	0.336219
groenewaldozyma salmanticensis	0.915128	0.655348
Hyphopichia heimii	0.773547	0.661876
Hyphopichia homilentoma	0.744559	0.541817
Kazachstania aerobia	0.867781	0.505327
Kazachstania bromeliacearum	0.954536	1.27913
Kazachstania intestinalis	0.306787	0.688151
Kazachstania kunashirensis	0.951662	0.769014
Kazachstania martiniae	0.867361	0.682327
Kazachstania naganishii	0.882589	0.333922
Kazachstania siamensis	0.959843	1.36775
Kazachstania transvaalensis	0.959509	0.684946
Kluyveromyces aestuarii	0.697348	0.28313
Kluyveromyces dobzhanskii	0.648072	0.236506
Kluyveromyces lactis	0.78129	0.822453
Kluyveromyces marxianus	0.944195	0.236251
Kodamaea ohmeri	0.635822	0.258654
Kurtzmaniella cleridarum	0.139823	0.390076
Lachancea dasiensis	0.527873	0.431094
Lachancea fermentati	0.288794	0.253213
Lachancea kluyveri	0.387969	0.8234
Lodderomyces elongisporus	0.733918	0.435431
Magnusiomyces tetraspermus	0.894443	0.115759
Metschnikowia aberdeeniae	0.532533	0.399756
Metschnikowia cerradonensis	0.526379	0.478113
Metschnikowia continentalis	0.292012	0.429625
Metschnikowia drakensbergensis	0.713535	0.299145
Metschnikowia hamakuensis	0.609254	0.20733
Metschnikowia hawaiiensis	0.672873	0.514885
Metschnikowia hibisci	0.349006	0.485614
Metschnikowia lochheadii	0.184842	0.566856
Metschnikowia matae var. maris	0.45772	0.74999
Metschnikowia matae var. matae	0.451282	1.38979
Meyerozyma caribbica	0.85453	0.80758
Millerozyma acaciae	0.272319	0.825189
Naumovozyma castellii	0.949018	0.6509
Priceomyces carsonii	0.584253	0.704069
Priceomyces haplophilus	0.280539	0.714142
Scheffersomyces lignosus	0.942563	0.558216
Scheffersomyces stipitis	0.888968	0.748852
Spathaspora passalidarum	0.948263	0.812862
Sugiyamaella lignohabitans	0.953852	0.284302
Suhomyces canberraensis	0.391517	0.267133
Suhomyces pyralidae	0.806303	0.373472
Tetrapisispora fleetii	0.795301	0.274431
Tetrapisispora iriomotensis	0.938676	0.860096
Tetrapisispora namnaonensis	0.79185	0.353395
Tetrapisispora phaffii	0.913631	0.743273
Teunomyces cretensis	0.58541	0.675026
Teunomyces kruisii	0.7115	0.28217
Tortispora caseinolytica	0.961208	0.816778
Torulaspora delbrueckii	0.779364	0.835629
Torulaspora franciscae	0.414844	0.725532
Torulaspora maleeae	0.485798	0.502709
Torulaspora microellipsoides	0.887867	0.313502
Torulaspora pretoriensis	0.248522	0.134999
Trigonopsis variabilis	0.912281	0.366359
Trigonopsis vinaria	0.937725	0.577141
Vanderwaltozyma polyspora	0.842584	1.15265
Wickerhamia fluorescens	0.448178	0.338736
Yamadazyma nakazawae	0.900323	0.735284
Yamadazyma philogaea	0.79926	0.32126
Yamadazyma scolyti	0.846327	0.73402
Yamadazyma tenuis	0.857748	0.699969
Zygoascus meyerae	0.912543	0.590297
Zygoascus ofunaensis	0.926407	0.864979
Zygosaccharomyces kombuchaensis	0.371158	0.261493
Zygotorulaspora florentina	0.859164	0.814131
Zygotorulaspora mrakii	0.812361	0.765992

## Sheet: Table_D_Figure2c
species name	Max gal7 estAI	GrowthRate on Galactose relative to Glucose
Blastobotrys mokoenaii	0.884556	1.94045
Metschnikowia matae var. matae	0.513648	1.38979
Kazachstania siamensis	0.955703	1.36775
Kazachstania bromeliacearum	0.965138	1.27913
Vanderwaltozyma polyspora	0.77616	1.15265
Candida athensensis	0.811121	1.02747
Debaryomyces nepalensis	0.566539	0.975158
Blastobotrys proliferans	0.863855	0.974925
Cephaloascus fragrans	0.794381	0.869081
Zygoascus ofunaensis	0.891775	0.864979
Tetrapisispora iriomotensis	0.905368	0.860096
Torulaspora delbrueckii	0.870797	0.835629
Millerozyma acaciae	0.483408	0.825189
Lachancea kluyveri	0.604158	0.8234
Kluyveromyces lactis	0.765276	0.822453
Tortispora caseinolytica	0.686643	0.816778
Zygotorulaspora florentina	0.647588	0.814131
Spathaspora passalidarum	0.680799	0.812862
Meyerozyma caribbica	0.664173	0.80758
Kazachstania kunashirensis	0.935346	0.769014
Zygotorulaspora mrakii	0.808791	0.765992
Metschnikowia matae var. maris	0.571221	0.74999
Scheffersomyces stipitis	0.606163	0.748852
Tetrapisispora phaffii	0.883474	0.743273
Yamadazyma nakazawae	0.875859	0.735284
Yamadazyma scolyti	0.851252	0.73402
Candida carpophila	0.794775	0.72613
Torulaspora franciscae	0.769134	0.725532
Debaryomyces hansenii	0.753321	0.724052
Priceomyces haplophilus	0.0806655	0.714142
Priceomyces carsonii	0.190574	0.704069
Yamadazyma tenuis	0.810754	0.699969
Kazachstania intestinalis	0.222222	0.688151
Kazachstania transvaalensis	0.938223	0.684946
Kazachstania martiniae	0.777559	0.682327
Teunomyces cretensis	0.456535	0.675026
Candida parapsilosis	0.70046	0.672293
Hyphopichia heimii	0.711001	0.661876
Diddensiella caesifluorescens	0.199384	0.658658
groenewaldozyma salmanticensis	0.842381	0.655348
Debaryomyces prosopidis	0.765935	0.652689
Naumovozyma castellii	0.921643	0.6509
Blastobotrys raffinosifermentans	0.910798	0.623233
Zygoascus meyerae	0.716094	0.590297
Trigonopsis vinaria	0.881437	0.577141
Metschnikowia lochheadii	0.488535	0.566856
Scheffersomyces lignosus	0.564246	0.558216
Candida restingae	0.664036	0.542291
Hyphopichia homilentoma	0.844597	0.541817
Candida rhagii	0.687179	0.517493
Candida hawaiiana	0.695387	0.514915
Metschnikowia hawaiiensis	0.654984	0.514885
Blastobotrys peoriensis	0.893517	0.506389
Kazachstania aerobia	0.909653	0.505327
Torulaspora maleeae	0.702355	0.502709
Metschnikowia hibisci	0.252071	0.485614
Debaryomyces subglobosus	0.738667	0.480265
Metschnikowia cerradonensis	0.556207	0.478113
Blastobotrys muscicola	0.796376	0.468249
Lodderomyces elongisporus	0.621287	0.435431
Lachancea dasiensis	0.247856	0.431094
Metschnikowia continentalis	0.468534	0.429625
Metschnikowia aberdeeniae	0.181441	0.399756
Candida gotoi	0.782103	0.395022
Kurtzmaniella cleridarum	0.504818	0.390076
Candida intermedia	0.613899	0.384683
Suhomyces pyralidae	0.52489	0.373472
Blastobotrys adeninivorans	0.884331	0.371108
Clavispora lusitaniae	0.80112	0.369478
Trigonopsis variabilis	0.484211	0.366359
Tetrapisispora namnaonensis	0.742109	0.353395
Debaryomyces maramus	0.670266	0.342959
Wickerhamia fluorescens	0.641498	0.338736
Debaryomyces fabryi	0.756932	0.337029
geotrichum candidum	0.724625	0.336219
Kazachstania naganishii	0.565263	0.333922
Dipodascus albidus	0.736794	0.331622
Yamadazyma philogaea	0.680383	0.32126
Torulaspora microellipsoides	0.906056	0.313502
Candida blattae	0.329048	0.299522
Metschnikowia drakensbergensis	0.345734	0.299145
Sugiyamaella lignohabitans	0.656738	0.284302
Kluyveromyces aestuarii	0.558185	0.28313
Teunomyces kruisii	0.413247	0.28217
Tetrapisispora fleetii	0.764045	0.274431
Suhomyces canberraensis	0.517248	0.267133
Zygosaccharomyces kombuchaensis	0.253664	0.261493
Kodamaea ohmeri	0.456116	0.258654
Barnettozyma pratensis	0.584126	0.258598
Lachancea fermentati	0.548132	0.253213
Kluyveromyces dobzhanskii	0.228947	0.236506
Kluyveromyces marxianus	0.871358	0.236251
Metschnikowia hamakuensis	0.453823	0.20733
Torulaspora pretoriensis	0.126016	0.134999
Magnusiomyces tetraspermus	0.808751	0.115759

## Sheet: Table_E_Figure3a
Species File	GAL1 Max estAI	GAL10 Max estAI	GAL7 Max estAI	Human_insect_frass2
candida_intermedia	0.40106	0.591176	0.613899	human or human and insect			Ecological Niche	Gene	min	Q1	Median	Q3	Max
candida_parapsilosis	0.560288	0.703859	0.70046	human or human and insect			Insect	GAL1	0.123242	0.445374	0.590015	0.78731	0.880398
clavispora_lusitaniae	0.869653	0.807615	0.80112	human or human and insect			Human/Human and Insect	GAL1	0.40106	0.708166	0.745641	0.862219	0.873016
debaryomyces_hansenii	0.73055	0.791271	0.753321	human or human and insect			Neither	GAL1	0.233791	0.233791	0.233791	0.233791	0.233791
lodderomyces_elongisporus	0.829878	0.733918	0.621287	human or human and insect			Insect	GAL10	0.139823	0.5159	0.614091	0.786091	0.948263
meyerozyma_guilliermondii	0.864127	0.837261	0.848492	human or human and insect			Human/Human and Insect	GAL10	0.591176	0.703859	0.791271	0.807615	0.923554
yHMPu5000034999_cephaloascus_fragrans	0.873016	0.923554	0.794381	human or human and insect			Neither	GAL10	0.391517	0.452949	0.683518	0.786403	0.956566
yHMPu5000035662_meyerozyma_caribbica	0.862219	0.85453	0.664173	human or human and insect			Insect	GAL7	0.0806655	0.437739	0.509233	0.668227	0.668227
yHMPu5000035677_kodamaea_ohmeri	0.604647	0.635822	0.456116	human or human and insect			Human/Human and Insect	GAL7	0.456116	0.621287	0.70046	0.756932	0.756932
yHMPu5000041693_debaryomyces_nepalensis	0.713193	0.626004	0.566539	human or human and insect			Neither	GAL7	0.4943	0.558527	0.680383	0.747989	0.747989
yHMPu5000041713_debaryomyces_maramus	0.834362	0.757809	0.670266	human or human and insect
yHMPu5000041824_debaryomyces_subglobosus	0.745641	0.797172	0.738667	human or human and insect
yHMPu5000041829_debaryomyces_fabryi	0.708166	0.799962	0.756932	human or human and insect
babjeviella_inositovora	0.415094	0.264334	0.662392	insect_only
candida_carpophila	0.853772	0.923515	0.794775	insect_only
candida_homilentoma	0.622566	0.744559	0.844597	insect_only
candida_tenuis	0.880398	0.857748	0.810754	insect_only
metschnikowia_aberdeeniae	0.659607	0.532533	0.181441	insect_only
metschnikowia_arizonensis	0.175503	0.606424	0.434791	insect_only
metschnikowia_cerradonensis	0.405345	0.526379	0.556207	insect_only
metschnikowia_continentalis	0.258299	0.292012	0.468534	insect_only
metschnikowia_drakensbergensis	0.472467	0.713535	0.345734	insect_only
metschnikowia_hamakuensis	0.442256	0.609254	0.453823	insect_only
metschnikowia_hawaiiensis	0.553304	0.672873	0.654984	insect_only
metschnikowia_hibisci	0.430406	0.349006	0.252071	insect_only
metschnikowia_ipomoeae	0.305606	0.615427	0.563943	insect_only
metschnikowia_kamakouana	0.469266	0.612755	0.426431	insect_only
metschnikowia_kipukae	0.477575	0.205357	0.249792	insect_only
metschnikowia_lockheadii	0.216874	0.184842	0.488535	insect_only
metschnikowia_matae	0.123242	0.451282	0.513648	insect_only
metschnikowia_mauinuiana	0.38484	0.597991	0.438721	insect_only
metschnikowia_santaceciliae	0.48699	0.588959	0.611814	insect_only
metschnikowia_shivogae	0.691066	0.469752	0.12831	insect_only
millerozyma_acaciae	0.685292	0.272319	0.483408	insect_only
priceomyces_haplophilus	0.782224	0.280539	0.0806655	insect_only
scheffersomyces_lignosus	0.816341	0.942563	0.564246	insect_only
scheffersomyces_stipitis	0.831238	0.888968	0.606163	insect_only
spathaspora_passalidarum	0.853754	0.948263	0.680799	insect_only
yHMPu5000034606_priceomyces_medius	0.836882	0.846123	0.47047	insect_only
yHMPu5000034632_candida_athensensis	0.802566	0.783881	0.811121	insect_only
yHMPu5000034648_candida_restingae	0.64786	0.659302	0.664036	insect_only
yHMPu5000034973_danielozyma_ontarioensis	0.873	0.782662	0.637027	insect_only
yHMPu5000035011_candida_pyralidae	0.696909	0.806303	0.52489	insect_only
yHMPu5000035022_candida_emberorum	0.540551	0.484464	0.461012	insect_only
yHMPu5000035031_candida_kruisii	0.745906	0.7115	0.413247	insect_only
yHMPu5000035032_candida_gatunensis	0.446414	0.570684	0.492494	insect_only
yHMPu5000035033_candida_cretensis	0.549747	0.58541	0.456535	insect_only
yHMPu5000035252_yamadazyma_nakazawae	0.845936	0.900323	0.875859	insect_only
yHMPu5000035296_priceomyces_carsonii	0.342996	0.584253	0.190574	insect_only
yHMPu5000035297_priceomyces_castillae	0.669406	0.547154	0.455311	insect_only
yHMPu5000035335_candida_blattae	0.451074	0.640637	0.329048	insect_only
yHMPu5000035641_yamadazyma_scolyti	0.8135	0.846327	0.851252	insect_only
yHMPu5000035667_kurtzmaniella_cleridarum	0.513078	0.139823	0.504818	insect_only
yHMPu5000035679_candida_rhagii	0.759954	0.792722	0.687179	insect_only
yHMPu5000035681_candida_gotoi	0.876753	0.878044	0.782103	insect_only
yHMPu5000041743_candida_hawaiiana	0.740678	0.716031	0.695387	insect_only
yHMPu5000041862_candida_golubevii	0.557465	0.708477	0.791333	insect_only
candida_tanzawaensis	0.516116	0.574686	0.4943	neither
metschnikowia_matae_maris	0.233791	0.45772	0.571221	neither
spathaspora_gorwiae	0.826468	0.956566	0.798736	neither
spathaspora_hagerdaliae	0.795	0.948846	0.744615	neither
wickerhamia_fluorescens	0.793927	0.448178	0.641498	neither
yHMPu5000034643_candida_schatavii	0.699493	0.683518	0.751363	neither
yHMPu5000035018_candida_canberraensis	0.559849	0.391517	0.517248	neither
yHMPu5000035302_candida_fragi	0.703029	0.43338	0.545833	neither
yHMPu5000035318_hyphopichia_heimii	0.836093	0.773547	0.711001	neither
yHMPu5000035640_yamadazyma_philogaea	0.798171	0.79926	0.680383	neither
yHMPu5000041678_debaryomyces_prosopidis	0.84614	0.769122	0.765935	neither

## Sheet: Table_F_Figure3b
Species File Name	GAL1 Max estAI	GAL10 Max estAI	GAL7 Max estAI	Ecological Niche
lachancea_cidri	0.812279	0.528048	0.78379	alcohol				Ecological Niche	Gene	Min	Q1	Median	Q3	Max
lachancea_kluyveri	0.756157	0.387969	0.604158	alcohol				Alcohol	GAL1	0.310638	0.620162	0.757238	0.809495	0.940636
lachancea_lanzarotensis	0.402015	0.553114	0.787546	alcohol				Both	GAL1	0.128648	0.639871	0.908337	0.96514	0.985779
lachancea_mirantina	0.58135	0.442882	0.316962	alcohol				Dairy	GAL1	0.776233	0.891947	0.958566	0.96364	0.971785
saccharomyces_eubayanus	0.801144	0.626641	0.615841	alcohol				Alcohol	GAL10	0.143086	0.460102	0.56421	0.647669	0.887867
saccharomyces_mikatae	0.758319	0.575306	0.501751	alcohol				Both	GAL10	0.288794	0.455602	0.859164	0.944195	0.973533
saccharomyces_paradoxus	0.736597	0.511761	0.670693	alcohol				Dairy	GAL10	0.78129	0.842584	0.916747	0.938321	0.960685
saccharomyces_uvarum	0.781907	0.650457	0.548524	alcohol				Alcohol	GAL7	0.0611264	0.269489	0.576341	0.750843	0.906056
yHAB132_kazachstania_martiniae	0.924543	0.867361	0.777559	alcohol				Both	GAL7	0.28132	0.548132	0.870797	0.909653	0.921643
yHMPu5000034710_kluyveromyces_dobzhanskii	0.489985	0.648072	0.228947	alcohol				Dairy	GAL7	0.765276	0.77616	0.876071	0.929659	0.957678
yHMPu5000034865_zygosaccharomyces_kombuchaensis	0.310638	0.371158	0.253664	alcohol
yHMPu5000034866_zygosaccharomyces_bisporus	0.846641	0.64646	0.148383	alcohol
yHMPu5000035651_torulaspora_microellipsoides	0.940636	0.887867	0.906056	alcohol
zygosaccharomyces_bailii	0.737408	0.143086	0.0611264	alcohol
kluyveromyces_marxianus	0.93299	0.944195	0.871358	both
lachancea_fermentati	0.516329	0.288794	0.548132	both
naumovozyma_castellii	0.968657	0.949018	0.921643	both
saccharomyces_cerevisiae	0.701543	0.455602	0.334336	both
torulaspora_delbrueckii	0.908337	0.779364	0.870797	both
yHAB133_kazachstania_unispora	0.985779	0.973533	0.9206	both
yHAB164_kazachstania_aerobia	0.96514	0.867781	0.909653	both
yHMPu5000034862_zygotorulaspora_florentina	0.639871	0.859164	0.647588	both
zygosaccharomyces_rouxii	0.128648	0.447238	0.28132	both
kluyveromyces_lactis	0.776233	0.78129	0.765276	dairy
naumovozyma_dairenensis	0.971785	0.960685	0.957678	dairy
vanderwaltozyma_polyspora	0.891947	0.842584	0.77616	dairy
yHAB134_kazachstania_turicensis	0.96364	0.938321	0.876071	dairy
yHAB159_kazachstania_solicola	0.958566	0.916747	0.929659	dairy

## Sheet: Table_G_Figure4a
Major Clade	species name	File Name	Max gal1 estAI	Max gal10 estAI	Max gal7 estAI	Ecological Niche
Saccharomycetaceae	Kluyveromyces aestuarii	yHMPu5000034709_kluyveromyces_aestuarii	0.636204	0.697348	0.558185	neither
Saccharomycetaceae	Kluyveromyces dobzhanskii	yHMPu5000034710_kluyveromyces_dobzhanskii	0.489985	0.648072	0.228947	Alcohol
Saccharomycetaceae	Kluyveromyces lactis	kluyveromyces_lactis	0.776233	0.78129	0.765276	neither
Saccharomycetaceae	Kluyveromyces marxianus	kluyveromyces_marxianus	0.93299	0.944195	0.871358	Alcohol & Dairy

## Sheet: Table_H_Figure4b_K_aestuarii
Gene Name pt1	Gene Name pt2	Gene Name Part2	Raw stAI value
snap_masked-NODE_90_length_542_cov_42.4394_ID_179-processed-gene-0.2-mRNA-1	gene=snap_masked-NODE_90_length_542_cov_42.4394_ID_179-processed-gene-0.2	CDS=1-387	0.327178				Plotted Values
snap_masked-NODE_5_length_653240_cov_27.0146_ID_9-processed-gene-2.134-mRNA-1	gene=snap_masked-NODE_5_length_653240_cov_27.0146_ID_9-processed-gene-2.134	CDS=1-1440	0.279675				gal1	gene=snap_masked-NODE_1_length_907998_cov_27.5965_ID_1-processed-gene-1.45_CDS=1-1509	0.284824
snap_masked-NODE_3_length_740742_cov_27.1728_ID_5-processed-gene-2.45-mRNA-1	gene=snap_masked-NODE_3_length_740742_cov_27.1728_ID_5-processed-gene-2.45	CDS=1-1785	0.26903				gal7	gene=snap_masked-NODE_1_length_907998_cov_27.5965_ID_1-processed-gene-1.32_CDS=1-1092	0.278391
snap_masked-NODE_18_length_231117_cov_28.1554_ID_35-processed-gene-1.104-mRNA-1	gene=snap_masked-NODE_18_length_231117_cov_28.1554_ID_35-processed-gene-1.104	CDS=1-1386	0.239064				gal10	gene=snap_masked-NODE_1_length_907998_cov_27.5965_ID_1-processed-gene-1.31_CDS=1-2064	0.290977
augustus_masked-NODE_6_length_597287_cov_27.2088_ID_11-processed-gene-1.37-mRNA-1	gene=augustus_masked-NODE_6_length_597287_cov_27.2088_ID_11-processed-gene-1.37	CDS=1-1770	0.256022				ribo avg		0.491589
snap_masked-NODE_2_length_765917_cov_27.8866_ID_3-processed-gene-3.47-mRNA-1	gene=snap_masked-NODE_2_length_765917_cov_27.8866_ID_3-processed-gene-3.47	CDS=1-2412	0.303165				ribo max		0.628465
snap_masked-NODE_37_length_11803_cov_62.2791_ID_73-processed-gene-0.8-mRNA-1	gene=snap_masked-NODE_37_length_11803_cov_62.2791_ID_73-processed-gene-0.8	CDS=1-1068	0.275317				Median		0.274196
snap_masked-NODE_26_length_63280_cov_28.0214_ID_51-processed-gene-0.8-mRNA-1	gene=snap_masked-NODE_26_length_63280_cov_28.0214_ID_51-processed-gene-0.8	CDS=1-1608	0.269409				Q3		0.297958
snap_masked-NODE_9_length_479268_cov_27.3414_ID_17-processed-gene-3.91-mRNA-1	gene=snap_masked-NODE_9_length_479268_cov_27.3414_ID_17-processed-gene-3.91	CDS=1-2931	0.271851
snap_masked-NODE_4_length_706832_cov_27.5555_ID_7-processed-gene-6.45-mRNA-1	gene=snap_masked-NODE_4_length_706832_cov_27.5555_ID_7-processed-gene-6.45	CDS=1-2481	0.26938
snap_masked-NODE_13_length_344462_cov_51.4643_ID_25-processed-gene-2.224-mRNA-1	gene=snap_masked-NODE_13_length_344462_cov_51.4643_ID_25-processed-gene-2.224	CDS=1-507	0.268929
snap_masked-NODE_8_length_516559_cov_30.1547_ID_15-processed-gene-2.91-mRNA-1	gene=snap_masked-NODE_8_length_516559_cov_30.1547_ID_15-processed-gene-2.91	CDS=1-1281	0.243967
snap_masked-NODE_7_length_533625_cov_27.154_ID_13-processed-gene-2.50-mRNA-1	gene=snap_masked-NODE_7_length_533625_cov_27.154_ID_13-processed-gene-2.50	CDS=1-453	0.3757
snap_masked-NODE_3_length_740742_cov_27.1728_ID_5-processed-gene-2.16-mRNA-1	gene=snap_masked-NODE_3_length_740742_cov_27.1728_ID_5-processed-gene-2.16	CDS=1-438	0.470566
maker-NODE_18_length_231117_cov_28.1554_ID_35-snap-gene-1.129-mRNA-1	gene=maker-NODE_18_length_231117_cov_28.1554_ID_35-snap-gene-1.129	CDS=1-2598	0.289141
augustus_masked-NODE_3_length_740742_cov_27.1728_ID_5-processed-gene-5.62-mRNA-1	gene=augustus_masked-NODE_3_length_740742_cov_27.1728_ID_5-processed-gene-5.62	CDS=1-1008	0.259844
maker-NODE_14_length_314412_cov_27.9629_ID_27-snap-gene-0.35-mRNA-1	gene=maker-NODE_14_length_314412_cov_27.9629_ID_27-snap-gene-0.35	CDS=1-3228	0.265247
snap_masked-NODE_11_length_412906_cov_27.0339_ID_21-processed-gene-2.22-mRNA-1	gene=snap_masked-NODE_11_length_412906_cov_27.0339_ID_21-processed-gene-2.22	CDS=1-4203	0.262087
augustus_masked-NODE_4_length_706832_cov_27.5555_ID_7-processed-gene-1.128-mRNA-1	gene=augustus_masked-NODE_4_length_706832_cov_27.5555_ID_7-processed-gene-1.128	CDS=1-2877	0.249665
snap_masked-NODE_4_length_706832_cov_27.5555_ID_7-processed-gene-5.9-mRNA-1	gene=snap_masked-NODE_4_length_706832_cov_27.5555_ID_7-processed-gene-5.9	CDS=1-1464	0.279263
snap_masked-NODE_1_length_907998_cov_27.5965_ID_1-processed-gene-2.127-mRNA-1	gene=snap_masked-NODE_1_length_907998_cov_27.5965_ID_1-processed-gene-2.127	CDS=1-1992	0.315944
snap_masked-NODE_6_length_597287_cov_27.2088_ID_11-processed-gene-4.189-mRNA-1	gene=snap_masked-NODE_6_length_597287_cov_27.2088_ID_11-processed-gene-4.189	CDS=1-426	0.536924
snap_masked-NODE_15_length_291038_cov_28.0476_ID_29-processed-gene-1.246-mRNA-1	gene=snap_masked-NODE_15_length_291038_cov_28.0476_ID_29-processed-gene-1.246	CDS=1-660	0.474175
snap_masked-NODE_4_length_706832_cov_27.5555_ID_7-processed-gene-4.131-mRNA-1	gene=snap_masked-NODE_4_length_706832_cov_27.5555_ID_7-processed-gene-4.131	CDS=1-1251	0.38924
snap_masked-NODE_3_length_740742_cov_27.1728_ID_5-processed-gene-1.55-mRNA-1	gene=snap_masked-NODE_3_length_740742_cov_27.1728_ID_5-processed-gene-1.55	CDS=1-1662	0.247407
snap_masked-NODE_9_length_479268_cov_27.3414_ID_17-processed-gene-3.92-mRNA-1	gene=snap_masked-NODE_9_length_479268_cov_27.3414_ID_17-processed-gene-3.92	CDS=1-636	0.278407
snap_masked-NODE_38_length_10829_cov_44.3817_ID_75-processed-gene-0.7-mRNA-1	gene=snap_masked-NODE_38_length_10829_cov_44.3817_ID_75-processed-gene-0.7	CDS=1-1119	0.275674
snap_masked-NODE_4_length_706832_cov_27.5555_ID_7-processed-gene-2.109-mRNA-1	gene=snap_masked-NODE_4_length_706832_cov_27.5555_ID_7-processed-gene-2.109	CDS=1-1545	0.339969
snap_masked-NODE_5_length_653240_cov_27.0146_ID_9-processed-gene-5.78-mRNA-1	gene=snap_masked-NODE_5_length_653240_cov_27.0146_ID_9-processed-gene-5.78	CDS=1-1710	0.270919
snap_masked-NODE_10_length_474261_cov_27.8157_ID_19-processed-gene-1.144-mRNA-1	gene=snap_masked-NODE_10_length_474261_cov_27.8157_ID_19-processed-gene-1.144	CDS=1-732	0.285487
snap_masked-NODE_2_length_765917_cov_27.8866_ID_3-processed-gene-0.120-mRNA-1	gene=snap_masked-NODE_2_length_765917_cov_27.8866_ID_3-processed-gene-0.120	CDS=1-1404	0.299774
snap_masked-NODE_10_length_474261_cov_27.8157_ID_19-processed-gene-3.49-mRNA-1	gene=snap_masked-NODE_10_length_474261_cov_27.8157_ID_19-processed-gene-3.49	CDS=1-1725	0.267604
snap_masked-NODE_10_length_474261_cov_27.8157_ID_19-processed-gene-1.107-mRNA-1	gene=snap_masked-NODE_10_length_474261_cov_27.8157_ID_19-processed-gene-1.107	CDS=1-1677	0.298802
genemark-NODE_17_length_240136_cov_29.3823_ID_33-processed-gene-0.60-mRNA-1	gene=genemark-NODE_17_length_240136_cov_29.3823_ID_33-processed-gene-0.60	CDS=1-2454	0.330955
snap_masked-NODE_3_length_740742_cov_27.1728_ID_5-processed-gene-4.95-mRNA-1	gene=snap_masked-NODE_3_length_740742_cov_27.1728_ID_5-processed-gene-4.95	CDS=1-3246	0.280965
snap_masked-NODE_16_length_247587_cov_27.0586_ID_31-processed-gene-0.21-mRNA-1	gene=snap_masked-NODE_16_length_247587_cov_27.0586_ID_31-processed-gene-0.21	CDS=1-1266	0.262764
snap_masked-NODE_6_length_597287_cov_27.2088_ID_11-processed-gene-4.174-mRNA-1	gene=snap_masked-NODE_6_length_597287_cov_27.2088_ID_11-processed-gene-4.174	CDS=1-4632	0.319007
snap_masked-NODE_5_length_653240_cov_27.0146_ID_9-processed-gene-5.15-mRNA-1	gene=snap_masked-NODE_5_length_653240_cov_27.0146_ID_9-processed-gene-5.15	CDS=1-870	0.263578
snap_masked-NODE_7_length_533625_cov_27.154_ID_13-processed-gene-2.36-mRNA-1	gene=snap_masked-NODE_7_length_533625_cov_27.154_ID_13-processed-gene-2.36	CDS=1-4314	0.253036
snap_masked-NODE_1_length_907998_cov_27.5965_ID_1-processed-gene-3.111-mRNA-1	gene=snap_masked-NODE_1_length_907998_cov_27.5965_ID_1-processed-gene-3.111	CDS=1-825	0.265756
snap_masked-NODE_7_length_533625_cov_27.154_ID_13-processed-gene-2.41-mRNA-1	gene=snap_masked-NODE_7_length_533625_cov_27.154_ID_13-processed-gene-2.41	CDS=1-417	0.379879
augustus_masked-NODE_1_length_907998_cov_27.5965_ID_1-processed-gene-4.32-mRNA-1	gene=augustus_masked-NODE_1_length_907998_cov_27.5965_ID_1-processed-gene-4.32	CDS=1-1968	0.259101
snap_masked-NODE_21_length_102092_cov_29.7414_ID_41-processed-gene-0.115-mRNA-1	gene=snap_masked-NODE_21_length_102092_cov_29.7414_ID_41-processed-gene-0.115	CDS=1-2046	0.290793
augustus_masked-NODE_8_length_516559_cov_30.1547_ID_15-processed-gene-3.39-mRNA-1	gene=augustus_masked-NODE_8_length_516559_cov_30.1547_ID_15-processed-gene-3.39	CDS=1-2193	0.268597
snap_masked-NODE_12_length_381431_cov_26.8905_ID_23-processed-gene-1.126-mRNA-1	gene=snap_masked-NODE_12_length_381431_cov_26.8905_ID_23-processed-gene-1.126	CDS=1-1467	0.335246
snap_masked-NODE_5_length_653240_cov_27.0146_ID_9-processed-gene-3.6-mRNA-1	gene=snap_masked-NODE_5_length_653240_cov_27.0146_ID_9-processed-gene-3.6	CDS=1-1050	0.254937
snap_masked-NODE_16_length_247587_cov_27.0586_ID_31-processed-gene-1.170-mRNA-1	gene=snap_masked-NODE_16_length_247587_cov_27.0586_ID_31-processed-gene-1.170	CDS=1-2565	0.301139
snap_masked-NODE_15_length_291038_cov_28.0476_ID_29-processed-gene-0.33-mRNA-1	gene=snap_masked-NODE_15_length_291038_cov_28.0476_ID_29-processed-gene-0.33	CDS=1-411	0.286446
snap_masked-NODE_7_length_533625_cov_27.154_ID_13-processed-gene-4.45-mRNA-1	gene=snap_masked-NODE_7_length_533625_cov_27.154_ID_13-processed-gene-4.45	CDS=1-1017	0.367312
maker-NODE_4_length_706832_cov_27.5555_ID_7-augustus-gene-0.1-mRNA-1	gene=maker-NODE_4_length_706832_cov_27.5555_ID_7-augustus-gene-0.1	CDS=1-1155	0.253509
augustus_masked-NODE_17_length_240136_cov_29.3823_ID_33-processed-gene-0.108-mRNA-1	gene=augustus_masked-NODE_17_length_240136_cov_29.3823_ID_33-processed-gene-0.108	CDS=1-1119	0.251183
snap_masked-NODE_2_length_765917_cov_27.8866_ID_3-processed-gene-5.121-mRNA-1	gene=snap_masked-NODE_2_length_765917_cov_27.8866_ID_3-processed-gene-5.121	CDS=1-558	0.257853
augustus_masked-NODE_2_length_765917_cov_27.8866_ID_3-processed-gene-6.238-mRNA-1	gene=augustus_masked-NODE_2_length_765917_cov_27.8866_ID_3-processed-gene-6.238	CDS=1-2607	0.292401
snap_masked-NODE_4_length_706832_cov_27.5555_ID_7-processed-gene-5.40-mRNA-1	gene=snap_masked-NODE_4_length_706832_cov_27.5555_ID_7-processed-gene-5.40	CDS=1-2199	0.258985
augustus_masked-NODE_23_length_83208_cov_26.9237_ID_45-processed-gene-0.78-mRNA-1	gene=augustus_masked-NODE_23_length_83208_cov_26.9237_ID_45-processed-gene-0.78	CDS=1-414	0.296573
snap_masked-NODE_2_length_765917_cov_27.8866_ID_3-processed-gene-5.123-mRNA-1	gene=snap_masked-NODE_2_length_765917_cov_27.8866_ID_3-processed-gene-5.123	CDS=1-3021	0.259862
snap_masked-NODE_13_length_344462_cov_51.4643_ID_25-processed-gene-2.176-mRNA-1	gene=snap_masked-NODE_13_length_344462_cov_51.4643_ID_25-processed-gene-2.176	CDS=1-2031	0.260486
snap_masked-NODE_19_length_144936_cov_28.4494_ID_37-processed-gene-0.195-mRNA-1	gene=snap_masked-NODE_19_length_144936_cov_28.4494_ID_37-processed-gene-0.195	CDS=1-1194	0.282216
snap_masked-NODE_16_length_247587_cov_27.0586_ID_31-processed-gene-1.200-mRNA-1	gene=snap_masked-NODE_16_length_247587_cov_27.0586_ID_31-processed-gene-1.200	CDS=1-1704	0.241174
snap_masked-NODE_5_length_653240_cov_27.0146_ID_9-processed-gene-1.26-mRNA-1	gene=snap_masked-NODE_5_length_653240_cov_27.0146_ID_9-processed-gene-1.26	CDS=1-570	0.298602
snap_masked-NODE_9_length_479268_cov_27.3414_ID_17-processed-gene-3.15-mRNA-1	gene=snap_masked-NODE_9_length_479268_cov_27.3414_ID_17-processed-gene-3.15	CDS=1-2805	0.270185
snap_masked-NODE_9_length_479268_cov_27.3414_ID_17-processed-gene-3.30-mRNA-1	gene=snap_masked-NODE_9_length_479268_cov_27.3414_ID_17-processed-gene-3.30	CDS=1-870	0.299107
snap_masked-NODE_13_length_344462_cov_51.4643_ID_25-processed-gene-2.207-mRNA-1	gene=snap_masked-NODE_13_length_344462_cov_51.4643_ID_25-processed-gene-2.207	CDS=1-573	0.259247
snap_masked-NODE_19_length_144936_cov_28.4494_ID_37-processed-gene-0.186-mRNA-1	gene=snap_masked-NODE_19_length_144936_cov_28.4494_ID_37-processed-gene-0.186	CDS=1-1524	0.276065
augustus_masked-NODE_5_length_653240_cov_27.0146_ID_9-processed-gene-5.93-mRNA-1	gene=augustus_masked-NODE_5_length_653240_cov_27.0146_ID_9-processed-gene-5.93	CDS=1-2547	0.269244
augustus_masked-NODE_5_length_653240_cov_27.0146_ID_9-processed-gene-3.126-mRNA-1	gene=augustus_masked-NODE_5_length_653240_cov_27.0146_ID_9-processed-gene-3.126	CDS=1-1860	0.27504
snap_masked-NODE_12_length_381431_cov_26.8905_ID_23-processed-gene-2.48-mRNA-1	gene=snap_masked-NODE_12_length_381431_cov_26.8905_ID_23-processed-gene-2.48	CDS=1-1407	0.275267
snap_masked-NODE_10_length_474261_cov_27.8157_ID_19-processed-gene-3.28-mRNA-1	gene=snap_masked-NODE_10_length_474261_cov_27.8157_ID_19-processed-gene-3.28	CDS=1-1230	0.278647
snap_masked-NODE_9_length_479268_cov_27.3414_ID_17-processed-gene-0.107-mRNA-1	gene=snap_masked-NODE_9_length_479268_cov_27.3414_ID_17-processed-gene-0.107	CDS=1-1599	0.27014
snap_masked-NODE_7_length_533625_cov_27.154_ID_13-processed-gene-0.25-mRNA-1	gene=snap_masked-NODE_7_length_533625_cov_27.154_ID_13-processed-gene-0.25	CDS=1-3786	0.271842
snap_masked-NODE_16_length_247587_cov_27.0586_ID_31-processed-gene-1.198-mRNA-1	gene=snap_masked-NODE_16_length_247587_cov_27.0586_ID_31-processed-gene-1.198	CDS=1-1539	0.283543
snap_masked-NODE_13_length_344462_cov_51.4643_ID_25-processed-gene-2.164-mRNA-1	gene=snap_masked-NODE_13_length_344462_cov_51.4643_ID_25-processed-gene-2.164	CDS=1-2103	0.2686
snap_masked-NODE_1_length_907998_cov_27.5965_ID_1-processed-gene-7.86-mRNA-1	gene=snap_masked-NODE_1_length_907998_cov_27.5965_ID_1-processed-gene-7.86	CDS=1-465	0.342547
snap_masked-NODE_6_length_597287_cov_27.2088_ID_11-processed-gene-4.190-mRNA-1	gene=snap_masked-NODE_6_length_597287_cov_27.2088_ID_11-processed-gene-4.190	CDS=1-717	0.278797
snap_masked-NODE_3_length_740742_cov_27.1728_ID_5-processed-gene-2.12-mRNA-1	gene=snap_masked-NODE_3_length_740742_cov_27.1728_ID_5-processed-gene-2.12	CDS=1-1986	0.250594
augustus_masked-NODE_2_length_765917_cov_27.8866_ID_3-processed-gene-1.89-mRNA-1	gene=augustus_masked-NODE_2_length_765917_cov_27.8866_ID_3-processed-gene-1.89	CDS=1-846	0.249512
snap_masked-NODE_21_length_102092_cov_29.7414_ID_41-processed-gene-0.118-mRNA-1	gene=snap_masked-NODE_21_length_102092_cov_29.7414_ID_41-processed-gene-0.118	CDS=1-504	0.29319
snap_masked-NODE_11_length_412906_cov_27.0339_ID_21-processed-gene-2.29-mRNA-1	gene=snap_masked-NODE_11_length_412906_cov_27.0339_ID_21-processed-gene-2.29	CDS=1-1806	0.255664
maker-NODE_11_length_412906_cov_27.0339_ID_21-snap-gene-2.56-mRNA-1	gene=maker-NODE_11_length_412906_cov_27.0339_ID_21-snap-gene-2.56	CDS=1-3126	0.278256
snap_masked-NODE_8_length_516559_cov_30.1547_ID_15-processed-gene-4.146-mRNA-1	gene=snap_masked-NODE_8_length_516559_cov_30.1547_ID_15-processed-gene-4.146	CDS=1-1761	0.241611
snap_masked-NODE_4_length_706832_cov_27.5555_ID_7-processed-gene-3.10-mRNA-1	gene=snap_masked-NODE_4_length_706832_cov_27.5555_ID_7-processed-gene-3.10	CDS=1-2583	0.302196
snap_masked-NODE_1_length_907998_cov_27.5965_ID_1-processed-gene-0.77-mRNA-1	gene=snap_masked-NODE_1_length_907998_cov_27.5965_ID_1-processed-gene-0.77	CDS=1-2628	0.281341
maker-NODE_14_length_314412_cov_27.9629_ID_27-augustus-gene-1.150-mRNA-1	gene=maker-NODE_14_length_314412_cov_27.9629_ID_27-augustus-gene-1.150	CDS=1-2364	0.272691
snap_masked-NODE_5_length_653240_cov_27.0146_ID_9-processed-gene-2.133-mRNA-1	gene=snap_masked-NODE_5_length_653240_cov_27.0146_ID_9-processed-gene-2.133	CDS=1-786	0.262179
augustus_masked-NODE_1_length_907998_cov_27.5965_ID_1-processed-gene-5.130-mRNA-1	gene=augustus_masked-NODE_1_length_907998_cov_27.5965_ID_1-processed-gene-5.130	CDS=1-1284	0.284075
snap_masked-NODE_7_length_533625_cov_27.154_ID_13-processed-gene-1.10-mRNA-1	gene=snap_masked-NODE_7_length_533625_cov_27.154_ID_13-processed-gene-1.10	CDS=1-471	0.264333
snap_masked-NODE_20_length_127591_cov_27.0495_ID_39-processed-gene-0.53-mRNA-1	gene=snap_masked-NODE_20_length_127591_cov_27.0495_ID_39-processed-gene-0.53	CDS=1-939	0.28202
genemark-NODE_9_length_479268_cov_27.3414_ID_17-processed-gene-2.96-mRNA-1	gene=genemark-NODE_9_length_479268_cov_27.3414_ID_17-processed-gene-2.96	CDS=1-930	0.244817
snap_masked-NODE_13_length_344462_cov_51.4643_ID_25-processed-gene-1.2-mRNA-1	gene=snap_masked-NODE_13_length_344462_cov_51.4643_ID_25-processed-gene-1.2	CDS=1-1839	0.475338
snap_masked-NODE_23_length_83208_cov_26.9237_ID_45-processed-gene-0.22-mRNA-1	gene=snap_masked-NODE_23_length_83208_cov_26.9237_ID_45-processed-gene-0.22	CDS=1-564	0.310673
snap_masked-NODE_9_length_479268_cov_27.3414_ID_17-processed-gene-3.44-mRNA-1	gene=snap_masked-NODE_9_length_479268_cov_27.3414_ID_17-processed-gene-3.44	CDS=1-1086	0.254639
snap_masked-NODE_4_length_706832_cov_27.5555_ID_7-processed-gene-6.35-mRNA-1	gene=snap_masked-NODE_4_length_706832_cov_27.5555_ID_7-processed-gene-6.35	CDS=1-2226	0.308582
snap_masked-NODE_3_length_740742_cov_27.1728_ID_5-processed-gene-5.40-mRNA-1	gene=snap_masked-NODE_3_length_740742_cov_27.1728_ID_5-processed-gene-5.40	CDS=1-1851	0.288606
snap_masked-NODE_3_length_740742_cov_27.1728_ID_5-processed-gene-1.53-mRNA-1	gene=snap_masked-NODE_3_length_740742_cov_27.1728_ID_5-processed-gene-1.53	CDS=1-6012	0.267618
snap_masked-NODE_29_length_35693_cov_31.0784_ID_57-processed-gene-0.10-mRNA-1	gene=snap_masked-NODE_29_length_35693_cov_31.0784_ID_57-processed-gene-0.10	CDS=1-456	0.411509
snap_masked-NODE_9_length_479268_cov_27.3414_ID_17-processed-gene-2.119-mRNA-1	gene=snap_masked-NODE_9_length_479268_cov_27.3414_ID_17-processed-gene-2.119	CDS=1-828	0.280891
snap_masked-NODE_5_length_653240_cov_27.0146_ID_9-processed-gene-5.34-mRNA-1	gene=snap_masked-NODE_5_length_653240_cov_27.0146_ID_9-processed-gene-5.34	CDS=1-633	0.377472
snap_masked-NODE_9_length_479268_cov_27.3414_ID_17-processed-gene-3.13-mRNA-1	gene=snap_masked-NODE_9_length_479268_cov_27.3414_ID_17-processed-gene-3.13	CDS=1-1074	0.281502
snap_masked-NODE_33_length_27283_cov_33.7692_ID_65-processed-gene-0.28-mRNA-1	gene=snap_masked-NODE_33_length_27283_cov_33.7692_ID_65-processed-gene-0.28	CDS=1-1734	0.258873
snap_masked-NODE_1_length_907998_cov_27.5965_ID_1-processed-gene-5.31-mRNA-1	gene=snap_masked-NODE_1_length_907998_cov_27.5965_ID_1-processed-gene-5.31	CDS=1-4578	0.268521
snap_masked-NODE_22_length_97324_cov_29.8668_ID_43-processed-gene-0.25-mRNA-1	gene=snap_masked-NODE_22_length_97324_cov_29.8668_ID_43-processed-gene-0.25	CDS=1-975	0.326212
snap_masked-NODE_13_length_344462_cov_51.4643_ID_25-processed-gene-1.22-mRNA-1	gene=snap_masked-NODE_13_length_344462_cov_51.4643_ID_25-processed-gene-1.22	CDS=1-960	0.284844
augustus_masked-NODE_21_length_102092_cov_29.7414_ID_41-processed-gene-0.1-mRNA-1	gene=augustus_masked-NODE_21_length_102092_cov_29.7414_ID_41-processed-gene-0.1	CDS=1-2364	0.297177
snap_masked-NODE_11_length_412906_cov_27.0339_ID_21-processed-gene-1.48-mRNA-1	gene=snap_masked-NODE_11_length_412906_cov_27.0339_ID_21-processed-gene-1.48	CDS=1-471	0.305349
genemark-NODE_28_length_38256_cov_27.6892_ID_55-processed-gene-0.28-mRNA-1	gene=genemark-NODE_28_length_38256_cov_27.6892_ID_55-processed-gene-0.28	CDS=1-2244	0.256533
augustus_masked-NODE_12_length_381431_cov_26.8905_ID_23-processed-gene-2.202-mRNA-1	gene=augustus_masked-NODE_12_length_381431_cov_26.8905_ID_23-processed-gene-2.202	CDS=1-2148	0.270504
snap_masked-NODE_10_length_474261_cov_27.8157_ID_19-processed-gene-2.146-mRNA-1	gene=snap_masked-NODE_10_length_474261_cov_27.8157_ID_19-processed-gene-2.146	CDS=1-510	0.262157
snap_masked-NODE_12_length_381431_cov_26.8905_ID_23-processed-gene-2.36-mRNA-1	gene=snap_masked-NODE_12_length_381431_cov_26.8905_ID_23-processed-gene-2.36	CDS=1-612	0.270929
snap_masked-NODE_6_length_597287_cov_27.2088_ID_11-processed-gene-0.93-mRNA-1	gene=snap_masked-NODE_6_length_597287_cov_27.2088_ID_11-processed-gene-0.93	CDS=1-2034	0.309696
snap_masked-NODE_11_length_412906_cov_27.0339_ID_21-processed-gene-2.7-mRNA-1	gene=snap_masked-NODE_11_length_412906_cov_27.0339_ID_21-processed-gene-2.7	CDS=1-423	0.250459
snap_masked-NODE_1_length_907998_cov_27.5965_ID_1-processed-gene-7.84-mRNA-1	gene=snap_masked-NODE_1_length_907998_cov_27.5965_ID_1-processed-gene-7.84	CDS=1-897	0.264846
genemark-NODE_1_length_907998_cov_27.5965_ID_1-processed-gene-2.47-mRNA-1	gene=genemark-NODE_1_length_907998_cov_27.5965_ID_1-processed-gene-2.47	CDS=1-1665	0.270326
maker-NODE_7_length_533625_cov_27.154_ID_13-snap-gene-1.99-mRNA-1	gene=maker-NODE_7_length_533625_cov_27.154_ID_13-snap-gene-1.99	CDS=1-3573	0.284267
snap_masked-NODE_3_length_740742_cov_27.1728_ID_5-processed-gene-2.8-mRNA-1	gene=snap_masked-NODE_3_length_740742_cov_27.1728_ID_5-processed-gene-2.8	CDS=1-705	0.285741
snap_masked-NODE_10_length_474261_cov_27.8157_ID_19-processed-gene-2.106-mRNA-1	gene=snap_masked-NODE_10_length_474261_cov_27.8157_ID_19-processed-gene-2.106	CDS=1-1497	0.310038
snap_masked-NODE_7_length_533625_cov_27.154_ID_13-processed-gene-2.32-mRNA-1	gene=snap_masked-NODE_7_length_533625_cov_27.154_ID_13-processed-gene-2.32	CDS=1-981	0.27965
maker-NODE_2_length_765917_cov_27.8866_ID_3-augustus-gene-1.143-mRNA-1	gene=maker-NODE_2_length_765917_cov_27.8866_ID_3-augustus-gene-1.143	CDS=1-3105	0.265066
snap_masked-NODE_5_length_653240_cov_27.0146_ID_9-processed-gene-5.52-mRNA-1	gene=snap_masked-NODE_5_length_653240_cov_27.0146_ID_9-processed-gene-5.52	CDS=1-1254	0.283421
snap_masked-NODE_17_length_240136_cov_29.3823_ID_33-processed-gene-0.38-mRNA-1	gene=snap_masked-NODE_17_length_240136_cov_29.3823_ID_33-processed-gene-0.38	CDS=1-1632	0.248338
snap_masked-NODE_2_length_765917_cov_27.8866_ID_3-processed-gene-2.32-mRNA-1	gene=snap_masked-NODE_2_length_765917_cov_27.8866_ID_3-processed-gene-2.32	CDS=1-1842	0.295317
snap_masked-NODE_17_length_240136_cov_29.3823_ID_33-processed-gene-1.196-mRNA-1	gene=snap_masked-NODE_17_length_240136_cov_29.3823_ID_33-processed-gene-1.196	CDS=1-318	0.222945
augustus_masked-NODE_4_length_706832_cov_27.5555_ID_7-processed-gene-6.142-mRNA-1	gene=augustus_masked-NODE_4_length_706832_cov_27.5555_ID_7-processed-gene-6.142	CDS=1-792	0.285809
snap_masked-NODE_14_length_314412_cov_27.9629_ID_27-processed-gene-2.52-mRNA-1	gene=snap_masked-NODE_14_length_314412_cov_27.9629_ID_27-processed-gene-2.52	CDS=1-2136	0.263799
snap_masked-NODE_10_length_474261_cov_27.8157_ID_19-processed-gene-3.36-mRNA-1	gene=snap_masked-NODE_10_length_474261_cov_27.8157_ID_19-processed-gene-3.36	CDS=1-810	0.302223
snap_masked-NODE_4_length_706832_cov_27.5555_ID_7-processed-gene-6.24-mRNA-1	gene=snap_masked-NODE_4_length_706832_cov_27.5555_ID_7-processed-gene-6.24	CDS=1-1047	0.271361
snap_masked-NODE_14_length_314412_cov_27.9629_ID_27-processed-gene-1.128-mRNA-1	gene=snap_masked-NODE_14_length_314412_cov_27.9629_ID_27-processed-gene-1.128	CDS=1-1143	0.268468
maker-NODE_3_length_740742_cov_27.1728_ID_5-snap-gene-6.67-mRNA-1	gene=maker-NODE_3_length_740742_cov_27.1728_ID_5-snap-gene-6.67	CDS=1-2382	0.330026
snap_masked-NODE_7_length_533625_cov_27.154_ID_13-processed-gene-4.70-mRNA-1	gene=snap_masked-NODE_7_length_533625_cov_27.154_ID_13-processed-gene-4.70	CDS=1-696	0.257045
snap_masked-NODE_17_length_240136_cov_29.3823_ID_33-processed-gene-1.151-mRNA-1	gene=snap_masked-NODE_17_length_240136_cov_29.3823_ID_33-processed-gene-1.151	CDS=1-2205	0.25923
snap_masked-NODE_9_length_479268_cov_27.3414_ID_17-processed-gene-3.27-mRNA-1	gene=snap_masked-NODE_9_length_479268_cov_27.3414_ID_17-processed-gene-3.27	CDS=1-1536	0.268495
snap_masked-NODE_9_length_479268_cov_27.3414_ID_17-processed-gene-1.21-mRNA-1	gene=snap_masked-NODE_9_length_479268_cov_27.3414_ID_17-processed-gene-1.21	CDS=1-975	0.254752
snap_masked-NODE_8_length_516559_cov_30.1547_ID_15-processed-gene-2.51-mRNA-1	gene=snap_masked-NODE_8_length_516559_cov_30.1547_ID_15-processed-gene-2.51	CDS=1-2853	0.26459
snap_masked-NODE_2_length_765917_cov_27.8866_ID_3-processed-gene-2.7-mRNA-1	gene=snap_masked-NODE_2_length_765917_cov_27.8866_ID_3-processed-gene-2.7	CDS=1-1173	0.312926
snap_masked-NODE_15_length_291038_cov_28.0476_ID_29-processed-gene-1.258-mRNA-1	gene=snap_masked-NODE_15_length_291038_cov_28.0476_ID_29-processed-gene-1.258	CDS=1-669	0.364325
snap_masked-NODE_12_length_381431_cov_26.8905_ID_23-processed-gene-2.61-mRNA-1	gene=snap_masked-NODE_12_length_381431_cov_26.8905_ID_23-processed-gene-2.61	CDS=1-2655	0.260972
augustus_masked-NODE_4_length_706832_cov_27.5555_ID_7-processed-gene-6.143-mRNA-1	gene=augustus_masked-NODE_4_length_706832_cov_27.5555_ID_7-processed-gene-6.143	CDS=1-741	0.276336
augustus_masked-NODE_17_length_240136_cov_29.3823_ID_33-processed-gene-1.4-mRNA-1	gene=augustus_masked-NODE_17_length_240136_cov_29.3823_ID_33-processed-gene-1.4	CDS=1-1287	0.251089
snap_masked-NODE_3_length_740742_cov_27.1728_ID_5-processed-gene-4.94-mRNA-1	gene=snap_masked-NODE_3_length_740742_cov_27.1728_ID_5-processed-gene-4.94	CDS=1-1500	0.302628
snap_masked-NODE_23_length_83208_cov_26.9237_ID_45-processed-gene-0.9-mRNA-1	gene=snap_masked-NODE_23_length_83208_cov_26.9237_ID_45-processed-gene-0.9	CDS=1-1221	0.245135
snap_masked-NODE_9_length_479268_cov_27.3414_ID_17-processed-gene-1.15-mRNA-1	gene=snap_masked-NODE_9_length_479268_cov_27.3414_ID_17-processed-gene-1.15	CDS=1-2196	0.243478
maker-NODE_12_length_381431_cov_26.8905_ID_23-snap-gene-1.56-mRNA-1	gene=maker-NODE_12_length_381431_cov_26.8905_ID_23-snap-gene-1.56	CDS=1-2130	0.272634
snap_masked-NODE_12_length_381431_cov_26.8905_ID_23-processed-gene-1.147-mRNA-1	gene=snap_masked-NODE_12_length_381431_cov_26.8905_ID_23-processed-gene-1.147	CDS=1-1191	0.254495
snap_masked-NODE_12_length_381431_cov_26.8905_ID_23-processed-gene-0.19-mRNA-1	gene=snap_masked-NODE_12_length_381431_cov_26.8905_ID_23-processed-gene-0.19	CDS=1-849	0.305829
snap_masked-NODE_7_length_533625_cov_27.154_ID_13-processed-gene-4.65-mRNA-1	gene=snap_masked-NODE_7_length_533625_cov_27.154_ID_13-processed-gene-4.65	CDS=1-3654	0.307435
snap_masked-NODE_22_length_97324_cov_29.8668_ID_43-processed-gene-0.15-mRNA-1	gene=snap_masked-NODE_22_length_97324_cov_29.8668_ID_43-processed-gene-0.15	CDS=1-807	0.263174
maker-NODE_18_length_231117_cov_28.1554_ID_35-augustus-gene-1.2-mRNA-1	gene=maker-NODE_18_length_231117_cov_28.1554_ID_35-augustus-gene-1.2	CDS=1-7443	0.289103
snap_masked-NODE_6_length_597287_cov_27.2088_ID_11-processed-gene-3.6-mRNA-1	gene=snap_masked-NODE_6_length_597287_cov_27.2088_ID_11-processed-gene-3.6	CDS=1-1182	0.318986
snap_masked-NODE_18_length_231117_cov_28.1554_ID_35-processed-gene-1.82-mRNA-1	gene=snap_masked-NODE_18_length_231117_cov_28.1554_ID_35-processed-gene-1.82	CDS=1-3468	0.256426
snap_masked-NODE_2_length_765917_cov_27.8866_ID_3-processed-gene-5.101-mRNA-1	gene=snap_masked-NODE_2_length_765917_cov_27.8866_ID_3-processed-gene-5.101	CDS=1-1695	0.308041
snap_masked-NODE_10_length_474261_cov_27.8157_ID_19-processed-gene-1.140-mRNA-1	gene=snap_masked-NODE_10_length_474261_cov_27.8157_ID_19-processed-gene-1.140	CDS=1-438	0.27926
snap_masked-NODE_19_length_144936_cov_28.4494_ID_37-processed-gene-0.148-mRNA-1	gene=snap_masked-NODE_19_length_144936_cov_28.4494_ID_37-processed-gene-0.148	CDS=1-966	0.327972
snap_masked-NODE_5_length_653240_cov_27.0146_ID_9-processed-gene-5.58-mRNA-1	gene=snap_masked-NODE_5_length_653240_cov_27.0146_ID_9-processed-gene-5.58	CDS=1-699	0.276362
snap_masked-NODE_13_length_344462_cov_51.4643_ID_25-processed-gene-0.76-mRNA-1	gene=snap_masked-NODE_13_length_344462_cov_51.4643_ID_25-processed-gene-0.76	CDS=1-630	0.276965
snap_masked-NODE_9_length_479268_cov_27.3414_ID_17-processed-gene-2.172-mRNA-1	gene=snap_masked-NODE_9_length_479268_cov_27.3414_ID_17-processed-gene-2.172	CDS=1-999	0.257164
snap_masked-NODE_3_length_740742_cov_27.1728_ID_5-processed-gene-0.22-mRNA-1	gene=snap_masked-NODE_3_length_740742_cov_27.1728_ID_5-processed-gene-0.22	CDS=1-471	0.266108
snap_masked-NODE_17_length_240136_cov_29.3823_ID_33-processed-gene-1.199-mRNA-1	gene=snap_masked-NODE_17_length_240136_cov_29.3823_ID_33-processed-gene-1.199	CDS=1-1809	0.293774
snap_masked-NODE_16_length_247587_cov_27.0586_ID_31-processed-gene-1.152-mRNA-1	gene=snap_masked-NODE_16_length_247587_cov_27.0586_ID_31-processed-gene-1.152	CDS=1-2631	0.273181
genemark-NODE_2_length_765917_cov_27.8866_ID_3-processed-gene-0.2-mRNA-1	gene=genemark-NODE_2_length_765917_cov_27.8866_ID_3-processed-gene-0.2	CDS=1-1200	0.234516
augustus_masked-NODE_6_length_597287_cov_27.2088_ID_11-processed-gene-0.30-mRNA-1	gene=augustus_masked-NODE_6_length_597287_cov_27.2088_ID_11-processed-gene-0.30	CDS=1-1935	0.261197
genemark-NODE_11_length_412906_cov_27.0339_ID_21-processed-gene-0.2-mRNA-1	gene=genemark-NODE_11_length_412906_cov_27.0339_ID_21-processed-gene-0.2	CDS=1-1677	0.251141
snap_masked-NODE_17_length_240136_cov_29.3823_ID_33-processed-gene-1.162-mRNA-1	gene=snap_masked-NODE_17_length_240136_cov_29.3823_ID_33-processed-gene-1.162	CDS=1-1533	0.265171
snap_masked-NODE_6_length_597287_cov_27.2088_ID_11-processed-gene-2.71-mRNA-1	gene=snap_masked-NODE_6_length_597287_cov_27.2088_ID_11-processed-gene-2.71	CDS=1-1548	0.260097
augustus_masked-NODE_5_length_653240_cov_27.0146_ID_9-processed-gene-4.89-mRNA-1	gene=augustus_masked-NODE_5_length_653240_cov_27.0146_ID_9-processed-gene-4.89	CDS=1-1812	0.281441
snap_masked-NODE_12_length_381431_cov_26.8905_ID_23-processed-gene-2.55-mRNA-1	gene=snap_masked-NODE_12_length_381431_cov_26.8905_ID_23-processed-gene-2.55	CDS=1-1995	0.278043
snap_masked-NODE_14_length_314412_cov_27.9629_ID_27-processed-gene-1.110-mRNA-1	gene=snap_masked-NODE_14_length_314412_cov_27.9629_ID_27-processed-gene-1.110	CDS=1-726	0.315628
snap_masked-NODE_7_length_533625_cov_27.154_ID_13-processed-gene-1.16-mRNA-1	gene=snap_masked-NODE_7_length_533625_cov_27.154_ID_13-processed-gene-1.16	CDS=1-5157	0.291508
augustus_masked-NODE_10_length_474261_cov_27.8157_ID_19-processed-gene-3.243-mRNA-1	gene=augustus_masked-NODE_10_length_474261_cov_27.8157_ID_19-processed-gene-3.243	CDS=1-3531	0.278648
augustus_masked-NODE_38_length_10829_cov_44.3817_ID_75-processed-gene-0.13-mRNA-1	gene=augustus_masked-NODE_38_length_10829_cov_44.3817_ID_75-processed-gene-0.13	CDS=1-1131	0.286919
genemark-NODE_5_length_653240_cov_27.0146_ID_9-processed-gene-4.118-mRNA-1	gene=genemark-NODE_5_length_653240_cov_27.0146_ID_9-processed-gene-4.118	CDS=1-663	0.290211
snap_masked-NODE_11_length_412906_cov_27.0339_ID_21-processed-gene-2.13-mRNA-1	gene=snap_masked-NODE_11_length_412906_cov_27.0339_ID_21-processed-gene-2.13	CDS=1-1248	0.339489
snap_masked-NODE_9_length_479268_cov_27.3414_ID_17-processed-gene-2.122-mRNA-1	gene=snap_masked-NODE_9_length_479268_cov_27.3414_ID_17-processed-gene-2.122	CDS=1-2151	0.244085
snap_masked-NODE_1_length_907998_cov_27.5965_ID_1-processed-gene-1.23-mRNA-1	gene=snap_masked-NODE_1_length_907998_cov_27.5965_ID_1-processed-gene-1.23	CDS=1-561	0.2933
snap_masked-NODE_6_length_597287_cov_27.2088_ID_11-processed-gene-4.137-mRNA-1	gene=snap_masked-NODE_6_length_597287_cov_27.2088_ID_11-processed-gene-4.137	CDS=1-1461	0.292251
snap_masked-NODE_27_length_38662_cov_28.0228_ID_53-processed-gene-0.42-mRNA-1	gene=snap_masked-NODE_27_length_38662_cov_28.0228_ID_53-processed-gene-0.42	CDS=1-810	0.351952
snap_masked-NODE_19_length_144936_cov_28.4494_ID_37-processed-gene-0.158-mRNA-1	gene=snap_masked-NODE_19_length_144936_cov_28.4494_ID_37-processed-gene-0.158	CDS=1-1428	0.245439
augustus_masked-NODE_9_length_479268_cov_27.3414_ID_17-processed-gene-3.130-mRNA-1	gene=augustus_masked-NODE_9_length_479268_cov_27.3414_ID_17-processed-gene-3.130	CDS=1-1461	0.264122
snap_masked-NODE_6_length_597287_cov_27.2088_ID_11-processed-gene-3.7-mRNA-1	gene=snap_masked-NODE_6_length_597287_cov_27.2088_ID_11-processed-gene-3.7	CDS=1-1881	0.324227
snap_masked-NODE_3_length_740742_cov_27.1728_ID_5-processed-gene-3.93-mRNA-1	gene=snap_masked-NODE_3_length_740742_cov_27.1728_ID_5-processed-gene-3.93	CDS=1-1704	0.255517
snap_masked-NODE_13_length_344462_cov_51.4643_ID_25-processed-gene-2.173-mRNA-1	gene=snap_masked-NODE_13_length_344462_cov_51.4643_ID_25-processed-gene-2.173	CDS=1-2250	0.258848
snap_masked-NODE_5_length_653240_cov_27.0146_ID_9-processed-gene-1.45-mRNA-1	gene=snap_masked-NODE_5_length_653240_cov_27.0146_ID_9-processed-gene-1.45	CDS=1-1431	0.311139
snap_masked-NODE_5_length_653240_cov_27.0146_ID_9-processed-gene-5.67-mRNA-1	gene=snap_masked-NODE_5_length_653240_cov_27.0146_ID_9-processed-gene-5.67	CDS=1-4869	0.249695
snap_masked-NODE_4_length_706832_cov_27.5555_ID_7-processed-gene-1.13-mRNA-1	gene=snap_masked-NODE_4_length_706832_cov_27.5555_ID_7-processed-gene-1.13	CDS=1-1641	0.247919
snap_masked-NODE_9_length_479268_cov_27.3414_ID_17-processed-gene-1.40-mRNA-1	gene=snap_masked-NODE_9_length_479268_cov_27.3414_ID_17-processed-gene-1.40	CDS=1-1206	0.298888
genemark-NODE_9_length_479268_cov_27.3414_ID_17-processed-gene-0.5-mRNA-1	gene=genemark-NODE_9_length_479268_cov_27.3414_ID_17-processed-gene-0.5	CDS=1-1113	0.243461
snap_masked-NODE_3_length_740742_cov_27.1728_ID_5-processed-gene-6.147-mRNA-1	gene=snap_masked-NODE_3_length_740742_cov_27.1728_ID_5-processed-gene-6.147	CDS=1-1479	0.250018
augustus_masked-NODE_32_length_28180_cov_37.9536_ID_63-processed-gene-0.0-mRNA-1	gene=augustus_masked-NODE_32_length_28180_cov_37.9536_ID_63-processed-gene-0.0	CDS=1-603	0.255869
snap_masked-NODE_10_length_474261_cov_27.8157_ID_19-processed-gene-0.99-mRNA-1	gene=snap_masked-NODE_10_length_474261_cov_27.8157_ID_19-processed-gene-0.99	CDS=1-1629	0.269038
augustus_masked-NODE_3_length_740742_cov_27.1728_ID_5-processed-gene-6.126-mRNA-1	gene=augustus_masked-NODE_3_length_740742_cov_27.1728_ID_5-processed-gene-6.126	CDS=1-447	0.320586
snap_masked-NODE_7_length_533625_cov_27.154_ID_13-processed-gene-1.3-mRNA-1	gene=snap_masked-NODE_7_length_533625_cov_27.154_ID_13-processed-gene-1.3	CDS=1-1266	0.343281
snap_masked-NODE_6_length_597287_cov_27.2088_ID_11-processed-gene-2.51-mRNA-1	gene=snap_masked-NODE_6_length_597287_cov_27.2088_ID_11-processed-gene-2.51	CDS=1-2403	0.287492
snap_masked-NODE_8_length_516559_cov_30.1547_ID_15-processed-gene-2.78-mRNA-1	gene=snap_masked-NODE_8_length_516559_cov_30.1547_ID_15-processed-gene-2.78	CDS=1-300	0.404537
snap_masked-NODE_11_length_412906_cov_27.0339_ID_21-processed-gene-1.50-mRNA-1	gene=snap_masked-NODE_11_length_412906_cov_27.0339_ID_21-processed-gene-1.50	CDS=1-1662	0.296471
snap_masked-NODE_9_length_479268_cov_27.3414_ID_17-processed-gene-3.81-mRNA-1	gene=snap_masked-NODE_9_length_479268_cov_27.3414_ID_17-processed-gene-3.81	CDS=1-930	0.472083
maker-NODE_11_length_412906_cov_27.0339_ID_21-augustus-gene-1.0-mRNA-1	gene=maker-NODE_11_length_412906_cov_27.0339_ID_21-augustus-gene-1.0	CDS=1-1686	0.288284
snap_masked-NODE_4_length_706832_cov_27.5555_ID_7-processed-gene-4.147-mRNA-1	gene=snap_masked-NODE_4_length_706832_cov_27.5555_ID_7-processed-gene-4.147	CDS=1-1959	0.272109
snap_masked-NODE_7_length_533625_cov_27.154_ID_13-processed-gene-1.9-mRNA-1	gene=snap_masked-NODE_7_length_533625_cov_27.154_ID_13-processed-gene-1.9	CDS=1-891	0.316323
snap_masked-NODE_8_length_516559_cov_30.1547_ID_15-processed-gene-0.70-mRNA-1	gene=snap_masked-NODE_8_length_516559_cov_30.1547_ID_15-processed-gene-0.70	CDS=1-1320	0.256849
snap_masked-NODE_5_length_653240_cov_27.0146_ID_9-processed-gene-0.4-mRNA-1	gene=snap_masked-NODE_5_length_653240_cov_27.0146_ID_9-processed-gene-0.4	CDS=1-537	0.251065
augustus_masked-NODE_12_length_381431_cov_26.8905_ID_23-processed-gene-2.214-mRNA-1	gene=augustus_masked-NODE_12_length_381431_cov_26.8905_ID_23-processed-gene-2.214	CDS=1-3135	0.271062
snap_masked-NODE_6_length_597287_cov_27.2088_ID_11-processed-gene-3.36-mRNA-1	gene=snap_masked-NODE_6_length_597287_cov_27.2088_ID_11-processed-gene-3.36	CDS=1-627	0.268704
snap_masked-NODE_5_length_653240_cov_27.0146_ID_9-processed-gene-0.16-mRNA-1	gene=snap_masked-NODE_5_length_653240_cov_27.0146_ID_9-processed-gene-0.16	CDS=1-2514	0.283632
snap_masked-NODE_1_length_907998_cov_27.5965_ID_1-processed-gene-6.21-mRNA-1	gene=snap_masked-NODE_1_length_907998_cov_27.5965_ID_1-processed-gene-6.21	CDS=1-2268	0.320392
snap_masked-NODE_3_length_740742_cov_27.1728_ID_5-processed-gene-4.110-mRNA-1	gene=snap_masked-NODE_3_length_740742_cov_27.1728_ID_5-processed-gene-4.110	CDS=1-1398	0.267789
snap_masked-NODE_10_length_474261_cov_27.8157_ID_19-processed-gene-3.40-mRNA-1	gene=snap_masked-NODE_10_length_474261_cov_27.8157_ID_19-processed-gene-3.40	CDS=1-744	0.264881
snap_masked-NODE_2_length_765917_cov_27.8866_ID_3-processed-gene-2.55-mRNA-1	gene=snap_masked-NODE_2_length_765917_cov_27.8866_ID_3-processed-gene-2.55	CDS=1-1311	0.267611
snap_masked-NODE_19_length_144936_cov_28.4494_ID_37-processed-gene-0.190-mRNA-1	gene=snap_masked-NODE_19_length_144936_cov_28.4494_ID_37-processed-gene-0.190	CDS=1-2862	0.246812
snap_masked-NODE_8_length_516559_cov_30.1547_ID_15-processed-gene-0.58-mRNA-1	gene=snap_masked-NODE_8_length_516559_cov_30.1547_ID_15-processed-gene-0.58	CDS=1-918	0.266992
snap_masked-NODE_17_length_240136_cov_29.3823_ID_33-processed-gene-1.171-mRNA-1	gene=snap_masked-NODE_17_length_240136_cov_29.3823_ID_33-processed-gene-1.171	CDS=1-1497	0.297797
snap_masked-NODE_7_length_533625_cov_27.154_ID_13-processed-gene-3.150-mRNA-1	gene=snap_masked-NODE_7_length_533625_cov_27.154_ID_13-processed-gene-3.150	CDS=1-2052	0.246763
snap_masked-NODE_14_length_314412_cov_27.9629_ID_27-processed-gene-2.37-mRNA-1	gene=snap_masked-NODE_14_length_314412_cov_27.9629_ID_27-processed-gene-2.37	CDS=1-543	0.336174
snap_masked-NODE_8_length_516559_cov_30.1547_ID_15-processed-gene-4.148-mRNA-1	gene=snap_masked-NODE_8_length_516559_cov_30.1547_ID_15-processed-gene-4.148	CDS=1-4173	0.273186
snap_masked-NODE_17_length_240136_cov_29.3823_ID_33-processed-gene-1.160-mRNA-1	gene=snap_masked-NODE_17_length_240136_cov_29.3823_ID_33-processed-gene-1.160	CDS=1-888	0.266587
snap_masked-NODE_11_length_412906_cov_27.0339_ID_21-processed-gene-2.53-mRNA-1	gene=snap_masked-NODE_11_length_412906_cov_27.0339_ID_21-processed-gene-2.53	CDS=1-2169	0.271263
snap_masked-NODE_10_length_474261_cov_27.8157_ID_19-processed-gene-2.108-mRNA-1	gene=snap_masked-NODE_10_length_474261_cov_27.8157_ID_19-processed-gene-2.108	CDS=1-936	0.32897
snap_masked-NODE_9_length_479268_cov_27.3414_ID_17-processed-gene-3.56-mRNA-1	gene=snap_masked-NODE_9_length_479268_cov_27.3414_ID_17-processed-gene-3.56	CDS=1-2010	0.272843
snap_masked-NODE_4_length_706832_cov_27.5555_ID_7-processed-gene-1.7-mRNA-1	gene=snap_masked-NODE_4_length_706832_cov_27.5555_ID_7-processed-gene-1.7	CDS=1-2031	0.257546
snap_masked-NODE_3_length_740742_cov_27.1728_ID_5-processed-gene-1.79-mRNA-1	gene=snap_masked-NODE_3_length_740742_cov_27.1728_ID_5-processed-gene-1.79	CDS=1-1263	0.271698
snap_masked-NODE_6_length_597287_cov_27.2088_ID_11-processed-gene-4.152-mRNA-1	gene=snap_masked-NODE_6_length_597287_cov_27.2088_ID_11-processed-gene-4.152	CDS=1-2229	0.264603
snap_masked-NODE_1_length_907998_cov_27.5965_ID_1-processed-gene-5.33-mRNA-1	gene=snap_masked-NODE_1_length_907998_cov_27.5965_ID_1-processed-gene-5.33	CDS=1-1161	0.256897
maker-NODE_2_length_765917_cov_27.8866_ID_3-augustus-gene-4.52-mRNA-1	gene=maker-NODE_2_length_765917_cov_27.8866_ID_3-augustus-gene-4.52	CDS=1-5079	0.282282
augustus_masked-NODE_8_length_516559_cov_30.1547_ID_15-processed-gene-1.138-mRNA-1	gene=augustus_masked-NODE_8_length_516559_cov_30.1547_ID_15-processed-gene-1.138	CDS=1-2574	0.259229
snap_masked-NODE_9_length_479268_cov_27.3414_ID_17-processed-gene-2.163-mRNA-1	gene=snap_masked-NODE_9_length_479268_cov_27.3414_ID_17-processed-gene-2.163	CDS=1-648	0.243024
snap_masked-NODE_2_length_765917_cov_27.8866_ID_3-processed-gene-5.122-mRNA-1	gene=snap_masked-NODE_2_length_765917_cov_27.8866_ID_3-processed-gene-5.122	CDS=1-1008	0.269577
genemark-NODE_14_length_314412_cov_27.9629_ID_27-processed-gene-2.107-mRNA-1	gene=genemark-NODE_14_length_314412_cov_27.9629_ID_27-processed-gene-2.107	CDS=1-5640	0.267415
snap_masked-NODE_2_length_765917_cov_27.8866_ID_3-processed-gene-2.6-mRNA-1	gene=snap_masked-NODE_2_length_765917_cov_27.8866_ID_3-processed-gene-2.6	CDS=1-1941	0.265808
snap_masked-NODE_7_length_533625_cov_27.154_ID_13-processed-gene-3.133-mRNA-1	gene=snap_masked-NODE_7_length_533625_cov_27.154_ID_13-processed-gene-3.133	CDS=1-1716	0.294016
snap_masked-NODE_14_length_314412_cov_27.9629_ID_27-processed-gene-1.132-mRNA-1	gene=snap_masked-NODE_14_length_314412_cov_27.9629_ID_27-processed-gene-1.132	CDS=1-342	0.238853
snap_masked-NODE_12_length_381431_cov_26.8905_ID_23-processed-gene-2.19-mRNA-1	gene=snap_masked-NODE_12_length_381431_cov_26.8905_ID_23-processed-gene-2.19	CDS=1-1467	0.284508
snap_masked-NODE_7_length_533625_cov_27.154_ID_13-processed-gene-1.1-mRNA-1	gene=snap_masked-NODE_7_length_533625_cov_27.154_ID_13-processed-gene-1.1	CDS=1-1737	0.241916
snap_masked-NODE_4_length_706832_cov_27.5555_ID_7-processed-gene-5.23-mRNA-1	gene=snap_masked-NODE_4_length_706832_cov_27.5555_ID_7-processed-gene-5.23	CDS=1-1692	0.367901
snap_masked-NODE_10_length_474261_cov_27.8157_ID_19-processed-gene-0.100-mRNA-1	gene=snap_masked-NODE_10_length_474261_cov_27.8157_ID_19-processed-gene-0.100	CDS=1-1227	0.310772
augustus_masked-NODE_4_length_706832_cov_27.5555_ID_7-processed-gene-6.111-mRNA-1	gene=augustus_masked-NODE_4_length_706832_cov_27.5555_ID_7-processed-gene-6.111	CDS=1-1290	0.307932
snap_masked-NODE_6_length_597287_cov_27.2088_ID_11-processed-gene-4.110-mRNA-1	gene=snap_masked-NODE_6_length_597287_cov_27.2088_ID_11-processed-gene-4.110	CDS=1-1869	0.252459
snap_masked-NODE_5_length_653240_cov_27.0146_ID_9-processed-gene-4.13-mRNA-1	gene=snap_masked-NODE_5_length_653240_cov_27.0146_ID_9-processed-gene-4.13	CDS=1-480	0.304525
snap_masked-NODE_10_length_474261_cov_27.8157_ID_19-processed-gene-0.83-mRNA-1	gene=snap_masked-NODE_10_length_474261_cov_27.8157_ID_19-processed-gene-0.83	CDS=1-720	0.278415
snap_masked-NODE_18_length_231117_cov_28.1554_ID_35-processed-gene-1.87-mRNA-1	gene=snap_masked-NODE_18_length_231117_cov_28.1554_ID_35-processed-gene-1.87	CDS=1-6546	0.263413
augustus_masked-NODE_2_length_765917_cov_27.8866_ID_3-processed-gene-6.223-mRNA-1	gene=augustus_masked-NODE_2_length_765917_cov_27.8866_ID_3-processed-gene-6.223	CDS=1-1845	0.263868
snap_masked-NODE_7_length_533625_cov_27.154_ID_13-processed-gene-4.51-mRNA-1	gene=snap_masked-NODE_7_length_533625_cov_27.154_ID_13-processed-gene-4.51	CDS=1-3936	0.273647
snap_masked-NODE_3_length_740742_cov_27.1728_ID_5-processed-gene-5.36-mRNA-1	gene=snap_masked-NODE_3_length_740742_cov_27.1728_ID_5-processed-gene-5.36	CDS=1-4695	0.274614
snap_masked-NODE_27_length_38662_cov_28.0228_ID_53-processed-gene-0.48-mRNA-1	gene=snap_masked-NODE_27_length_38662_cov_28.0228_ID_53-processed-gene-0.48	CDS=1-2256	0.297432
snap_masked-NODE_37_length_11803_cov_62.2791_ID_73-processed-gene-0.7-mRNA-1	gene=snap_masked-NODE_37_length_11803_cov_62.2791_ID_73-processed-gene-0.7	CDS=1-972	0.304293
snap_masked-NODE_20_length_127591_cov_27.0495_ID_39-processed-gene-0.48-mRNA-1	gene=snap_masked-NODE_20_length_127591_cov_27.0495_ID_39-processed-gene-0.48	CDS=1-1173	0.297086
snap_masked-NODE_1_length_907998_cov_27.5965_ID_1-processed-gene-0.93-mRNA-1	gene=snap_masked-NODE_1_length_907998_cov_27.5965_ID_1-processed-gene-0.93	CDS=1-2358	0.266148
snap_masked-NODE_2_length_765917_cov_27.8866_ID_3-processed-gene-6.55-mRNA-1	gene=snap_masked-NODE_2_length_765917_cov_27.8866_ID_3-processed-gene-6.55	CDS=1-468	0.271125
snap_masked-NODE_2_length_765917_cov_27.8866_ID_3-processed-gene-0.99-mRNA-1	gene=snap_masked-NODE_2_length_765917_cov_27.8866_ID_3-processed-gene-0.99	CDS=1-891	0.259755
genemark-NODE_11_length_412906_cov_27.0339_ID_21-processed-gene-3.57-mRNA-1	gene=genemark-NODE_11_length_412906_cov_27.0339_ID_21-processed-gene-3.57	CDS=1-1236	0.413519
snap_masked-NODE_9_length_479268_cov_27.3414_ID_17-processed-gene-1.24-mRNA-1	gene=snap_masked-NODE_9_length_479268_cov_27.3414_ID_17-processed-gene-1.24	CDS=1-11283	0.276172
snap_masked-NODE_15_length_291038_cov_28.0476_ID_29-processed-gene-1.281-mRNA-1	gene=snap_masked-NODE_15_length_291038_cov_28.0476_ID_29-processed-gene-1.281	CDS=1-1689	0.271367
snap_masked-NODE_3_length_740742_cov_27.1728_ID_5-processed-gene-2.2-mRNA-1	gene=snap_masked-NODE_3_length_740742_cov_27.1728_ID_5-processed-gene-2.2	CDS=1-1944	0.263528
snap_masked-NODE_7_length_533625_cov_27.154_ID_13-processed-gene-4.73-mRNA-1	gene=snap_masked-NODE_7_length_533625_cov_27.154_ID_13-processed-gene-4.73	CDS=1-1428	0.263823
snap_masked-NODE_21_length_102092_cov_29.7414_ID_41-processed-gene-0.151-mRNA-1	gene=snap_masked-NODE_21_length_102092_cov_29.7414_ID_41-processed-gene-0.151	CDS=1-1032	0.226659
augustus_masked-NODE_5_length_653240_cov_27.0146_ID_9-processed-gene-3.114-mRNA-1	gene=augustus_masked-NODE_5_length_653240_cov_27.0146_ID_9-processed-gene-3.114	CDS=1-330	0.246477
snap_masked-NODE_3_length_740742_cov_27.1728_ID_5-processed-gene-4.133-mRNA-1	gene=snap_masked-NODE_3_length_740742_cov_27.1728_ID_5-processed-gene-4.133	CDS=1-756	0.389901
snap_masked-NODE_14_length_314412_cov_27.9629_ID_27-processed-gene-1.105-mRNA-1	gene=snap_masked-NODE_14_length_314412_cov_27.9629_ID_27-processed-gene-1.105	CDS=1-3402	0.249096
genemark-NODE_9_length_479268_cov_27.3414_ID_17-processed-gene-3.191-mRNA-1	gene=genemark-NODE_9_length_479268_cov_27.3414_ID_17-processed-gene-3.191	CDS=1-1815	0.240898
snap_masked-NODE_13_length_344462_cov_51.4643_ID_25-processed-gene-0.59-mRNA-1	gene=snap_masked-NODE_13_length_344462_cov_51.4643_ID_25-processed-gene-0.59	CDS=1-1392	0.254199
snap_masked-NODE_8_length_516559_cov_30.1547_ID_15-processed-gene-2.94-mRNA-1	gene=snap_masked-NODE_8_length_516559_cov_30.1547_ID_15-processed-gene-2.94	CDS=1-2361	0.254977
snap_masked-NODE_14_length_314412_cov_27.9629_ID_27-processed-gene-0.96-mRNA-1	gene=snap_masked-NODE_14_length_314412_cov_27.9629_ID_27-processed-gene-0.96	CDS=1-867	0.241872
snap_masked-NODE_6_length_597287_cov_27.2088_ID_11-processed-gene-3.33-mRNA-1	gene=snap_masked-NODE_6_length_597287_cov_27.2088_ID_11-processed-gene-3.33	CDS=1-1056	0.25747
snap_masked-NODE_17_length_240136_cov_29.3823_ID_33-processed-gene-0.33-mRNA-1	gene=snap_masked-NODE_17_length_240136_cov_29.3823_ID_33-processed-gene-0.33	CDS=1-1611	0.282132
genemark-NODE_5_length_653240_cov_27.0146_ID_9-processed-gene-2.21-mRNA-1	gene=genemark-NODE_5_length_653240_cov_27.0146_ID_9-processed-gene-2.21	CDS=1-639	0.284196
snap_masked-NODE_1_length_907998_cov_27.5965_ID_1-processed-gene-0.81-mRNA-1	gene=snap_masked-NODE_1_length_907998_cov_27.5965_ID_1-processed-gene-0.81	CDS=1-675	0.322203
genemark-NODE_19_length_144936_cov_28.4494_ID_37-processed-gene-0.117-mRNA-1	gene=genemark-NODE_19_length_144936_cov_28.4494_ID_37-processed-gene-0.117	CDS=1-2853	0.290654
snap_masked-NODE_5_length_653240_cov_27.0146_ID_9-processed-gene-0.5-mRNA-1	gene=snap_masked-NODE_5_length_653240_cov_27.0146_ID_9-processed-gene-0.5	CDS=1-363	0.31432
maker-NODE_12_length_381431_cov_26.8905_ID_23-snap-gene-1.57-mRNA-1	gene=maker-NODE_12_length_381431_cov_26.8905_ID_23-snap-gene-1.57	CDS=1-1140	0.273592
snap_masked-NODE_1_length_907998_cov_27.5965_ID_1-processed-gene-6.22-mRNA-1	gene=snap_masked-NODE_1_length_907998_cov_27.5965_ID_1-processed-gene-6.22	CDS=1-3351	0.238128
snap_masked-NODE_20_length_127591_cov_27.0495_ID_39-processed-gene-0.35-mRNA-1	gene=snap_masked-NODE_20_length_127591_cov_27.0495_ID_39-processed-gene-0.35	CDS=1-939	0.365632
snap_masked-NODE_14_length_314412_cov_27.9629_ID_27-processed-gene-0.89-mRNA-1	gene=snap_masked-NODE_14_length_314412_cov_27.9629_ID_27-processed-gene-0.89	CDS=1-897	0.264959
snap_masked-NODE_36_length_13334_cov_29.8516_ID_71-processed-gene-0.6-mRNA-1	gene=snap_masked-NODE_36_length_13334_cov_29.8516_ID_71-processed-gene-0.6	CDS=1-1086	0.271127
genemark-NODE_28_length_38256_cov_27.6892_ID_55-processed-gene-0.35-mRNA-1	gene=genemark-NODE_28_length_38256_cov_27.6892_ID_55-processed-gene-0.35	CDS=1-2541	0.256169
snap_masked-NODE_8_length_516559_cov_30.1547_ID_15-processed-gene-2.81-mRNA-1	gene=snap_masked-NODE_8_length_516559_cov_30.1547_ID_15-processed-gene-2.81	CDS=1-819	0.279233
maker-NODE_15_length_291038_cov_28.0476_ID_29-augustus-gene-1.314-mRNA-1	gene=maker-NODE_15_length_291038_cov_28.0476_ID_29-augustus-gene-1.314	CDS=1-4095	0.294947
snap_masked-NODE_12_length_381431_cov_26.8905_ID_23-processed-gene-1.134-mRNA-1	gene=snap_masked-NODE_12_length_381431_cov_26.8905_ID_23-processed-gene-1.134	CDS=1-2211	0.251154
snap_masked-NODE_5_length_653240_cov_27.0146_ID_9-processed-gene-3.23-mRNA-1	gene=snap_masked-NODE_5_length_653240_cov_27.0146_ID_9-processed-gene-3.23	CDS=1-987	0.281921
maker-NODE_6_length_597287_cov_27.2088_ID_11-snap-gene-2.47-mRNA-1	gene=maker-NODE_6_length_597287_cov_27.2088_ID_11-snap-gene-2.47	CDS=1-2295	0.274252
snap_masked-NODE_1_length_907998_cov_27.5965_ID_1-processed-gene-7.72-mRNA-1	gene=snap_masked-NODE_1_length_907998_cov_27.5965_ID_1-processed-gene-7.72	CDS=1-846	0.255995
snap_masked-NODE_6_length_597287_cov_27.2088_ID_11-processed-gene-3.30-mRNA-1	gene=snap_masked-NODE_6_length_597287_cov_27.2088_ID_11-processed-gene-3.30	CDS=1-669	0.306344
snap_masked-NODE_2_length_765917_cov_27.8866_ID_3-processed-gene-4.5-mRNA-1	gene=snap_masked-NODE_2_length_765917_cov_27.8866_ID_3-processed-gene-4.5	CDS=1-3726	0.295655
maker-NODE_18_length_231117_cov_28.1554_ID_35-snap-gene-0.43-mRNA-1	gene=maker-NODE_18_length_231117_cov_28.1554_ID_35-snap-gene-0.43	CDS=1-1815	0.240498
snap_masked-NODE_9_length_479268_cov_27.3414_ID_17-processed-gene-2.167-mRNA-1	gene=snap_masked-NODE_9_length_479268_cov_27.3414_ID_17-processed-gene-2.167	CDS=1-567	0.279394
snap_masked-NODE_13_length_344462_cov_51.4643_ID_25-processed-gene-0.61-mRNA-1	gene=snap_masked-NODE_13_length_344462_cov_51.4643_ID_25-processed-gene-0.61	CDS=1-1491	0.276003
snap_masked-NODE_3_length_740742_cov_27.1728_ID_5-processed-gene-4.91-mRNA-1	gene=snap_masked-NODE_3_length_740742_cov_27.1728_ID_5-processed-gene-4.91	CDS=1-1023	0.271618
snap_masked-NODE_3_length_740742_cov_27.1728_ID_5-processed-gene-2.13-mRNA-1	gene=snap_masked-NODE_3_length_740742_cov_27.1728_ID_5-processed-gene-2.13	CDS=1-771	0.304133
augustus_masked-NODE_2_length_765917_cov_27.8866_ID_3-processed-gene-5.80-mRNA-1	gene=augustus_masked-NODE_2_length_765917_cov_27.8866_ID_3-processed-gene-5.80	CDS=1-921	0.227449
snap_masked-NODE_3_length_740742_cov_27.1728_ID_5-processed-gene-2.4-mRNA-1	gene=snap_masked-NODE_3_length_740742_cov_27.1728_ID_5-processed-gene-2.4	CDS=1-1785	0.275386
snap_masked-NODE_1_length_907998_cov_27.5965_ID_1-processed-gene-2.146-mRNA-1	gene=snap_masked-NODE_1_length_907998_cov_27.5965_ID_1-processed-gene-2.146	CDS=1-2487	0.275936
snap_masked-NODE_3_length_740742_cov_27.1728_ID_5-processed-gene-6.152-mRNA-1	gene=snap_masked-NODE_3_length_740742_cov_27.1728_ID_5-processed-gene-6.152	CDS=1-4356	0.290799
snap_masked-NODE_6_length_597287_cov_27.2088_ID_11-processed-gene-0.81-mRNA-1	gene=snap_masked-NODE_6_length_597287_cov_27.2088_ID_11-processed-gene-0.81	CDS=1-858	0.284643
snap_masked-NODE_16_length_247587_cov_27.0586_ID_31-processed-gene-1.180-mRNA-1	gene=snap_masked-NODE_16_length_247587_cov_27.0586_ID_31-processed-gene-1.180	CDS=1-1122	0.227801
snap_masked-NODE_6_length_597287_cov_27.2088_ID_11-processed-gene-0.110-mRNA-1	gene=snap_masked-NODE_6_length_597287_cov_27.2088_ID_11-processed-gene-0.110	CDS=1-357	0.497555
snap_masked-NODE_3_length_740742_cov_27.1728_ID_5-processed-gene-2.6-mRNA-1	gene=snap_masked-NODE_3_length_740742_cov_27.1728_ID_5-processed-gene-2.6	CDS=1-1008	0.271763
snap_masked-NODE_2_length_765917_cov_27.8866_ID_3-processed-gene-3.32-mRNA-1	gene=snap_masked-NODE_2_length_765917_cov_27.8866_ID_3-processed-gene-3.32	CDS=1-1650	0.299242
snap_masked-NODE_15_length_291038_cov_28.0476_ID_29-processed-gene-1.245-mRNA-1	gene=snap_masked-NODE_15_length_291038_cov_28.0476_ID_29-processed-gene-1.245	CDS=1-942	0.263085
snap_masked-NODE_9_length_479268_cov_27.3414_ID_17-processed-gene-3.72-mRNA-1	gene=snap_masked-NODE_9_length_479268_cov_27.3414_ID_17-processed-gene-3.72	CDS=1-2328	0.232772
genemark-NODE_11_length_412906_cov_27.0339_ID_21-processed-gene-2.90-mRNA-1	gene=genemark-NODE_11_length_412906_cov_27.0339_ID_21-processed-gene-2.90	CDS=1-1050	0.290689
snap_masked-NODE_11_length_412906_cov_27.0339_ID_21-processed-gene-2.52-mRNA-1	gene=snap_masked-NODE_11_length_412906_cov_27.0339_ID_21-processed-gene-2.52	CDS=1-1509	0.317613
genemark-NODE_13_length_344462_cov_51.4643_ID_25-processed-gene-1.57-mRNA-1	gene=genemark-NODE_13_length_344462_cov_51.4643_ID_25-processed-gene-1.57	CDS=1-1269	0.257803
snap_masked-NODE_9_length_479268_cov_27.3414_ID_17-processed-gene-2.158-mRNA-1	gene=snap_masked-NODE_9_length_479268_cov_27.3414_ID_17-processed-gene-2.158	CDS=1-1362	0.265115
genemark-NODE_1_length_907998_cov_27.5965_ID_1-processed-gene-7.104-mRNA-1	gene=genemark-NODE_1_length_907998_cov_27.5965_ID_1-processed-gene-7.104	CDS=1-618	0.2565
snap_masked-NODE_10_length_474261_cov_27.8157_ID_19-processed-gene-3.6-mRNA-1	gene=snap_masked-NODE_10_length_474261_cov_27.8157_ID_19-processed-gene-3.6	CDS=1-651	0.271394
genemark-NODE_12_length_381431_cov_26.8905_ID_23-processed-gene-1.103-mRNA-1	gene=genemark-NODE_12_length_381431_cov_26.8905_ID_23-processed-gene-1.103	CDS=1-468	0.500382
snap_masked-NODE_13_length_344462_cov_51.4643_ID_25-processed-gene-1.31-mRNA-1	gene=snap_masked-NODE_13_length_344462_cov_51.4643_ID_25-processed-gene-1.31	CDS=1-2223	0.242251
maker-NODE_2_length_765917_cov_27.8866_ID_3-augustus-gene-3.54-mRNA-1	gene=maker-NODE_2_length_765917_cov_27.8866_ID_3-augustus-gene-3.54	CDS=1-1671	0.284114
snap_masked-NODE_9_length_479268_cov_27.3414_ID_17-processed-gene-2.126-mRNA-1	gene=snap_masked-NODE_9_length_479268_cov_27.3414_ID_17-processed-gene-2.126	CDS=1-336	0.268272
snap_masked-NODE_4_length_706832_cov_27.5555_ID_7-processed-gene-2.134-mRNA-1	gene=snap_masked-NODE_4_length_706832_cov_27.5555_ID_7-processed-gene-2.134	CDS=1-654	0.283856
augustus_masked-NODE_17_length_240136_cov_29.3823_ID_33-processed-gene-1.24-mRNA-1	gene=augustus_masked-NODE_17_length_240136_cov_29.3823_ID_33-processed-gene-1.24	CDS=1-522	0.271978
snap_masked-NODE_3_length_740742_cov_27.1728_ID_5-processed-gene-2.47-mRNA-1	gene=snap_masked-NODE_3_length_740742_cov_27.1728_ID_5-processed-gene-2.47	CDS=1-1905	0.265644
snap_masked-NODE_4_length_706832_cov_27.5555_ID_7-processed-gene-2.120-mRNA-1	gene=snap_masked-NODE_4_length_706832_cov_27.5555_ID_7-processed-gene-2.120	CDS=1-2181	0.274446
genemark-NODE_4_length_706832_cov_27.5555_ID_7-processed-gene-5.124-mRNA-1	gene=genemark-NODE_4_length_706832_cov_27.5555_ID_7-processed-gene-5.124	CDS=1-570	0.23778
augustus_masked-NODE_4_length_706832_cov_27.5555_ID_7-processed-gene-1.142-mRNA-1	gene=augustus_masked-NODE_4_length_706832_cov_27.5555_ID_7-processed-gene-1.142	CDS=1-1050	0.248118
maker-NODE_1_length_907998_cov_27.5965_ID_1-snap-gene-1.100-mRNA-1	gene=maker-NODE_1_length_907998_cov_27.5965_ID_1-snap-gene-1.100	CDS=1-1974	0.26022
snap_masked-NODE_6_length_597287_cov_27.2088_ID_11-processed-gene-0.112-mRNA-1	gene=snap_masked-NODE_6_length_597287_cov_27.2088_ID_11-processed-gene-0.112	CDS=1-1635	0.262123
genemark-NODE_2_length_765917_cov_27.8866_ID_3-processed-gene-0.0-mRNA-1	gene=genemark-NODE_2_length_765917_cov_27.8866_ID_3-processed-gene-0.0	CDS=1-3630	0.299894
augustus_masked-NODE_2_length_765917_cov_27.8866_ID_3-processed-gene-1.73-mRNA-1	gene=augustus_masked-NODE_2_length_765917_cov_27.8866_ID_3-processed-gene-1.73	CDS=1-1116	0.28082
snap_masked-NODE_6_length_597287_cov_27.2088_ID_11-processed-gene-3.38-mRNA-1	gene=snap_masked-NODE_6_length_597287_cov_27.2088_ID_11-processed-gene-3.38	CDS=1-345	0.355981
augustus_masked-NODE_1_length_907998_cov_27.5965_ID_1-processed-gene-0.24-mRNA-1	gene=augustus_masked-NODE_1_length_907998_cov_27.5965_ID_1-processed-gene-0.24	CDS=1-3807	0.272035
augustus_masked-NODE_4_length_706832_cov_27.5555_ID_7-processed-gene-4.56-mRNA-1	gene=augustus_masked-NODE_4_length_706832_cov_27.5555_ID_7-processed-gene-4.56	CDS=1-1758	0.279688
snap_masked-NODE_5_length_653240_cov_27.0146_ID_9-processed-gene-0.7-mRNA-1	gene=snap_masked-NODE_5_length_653240_cov_27.0146_ID_9-processed-gene-0.7	CDS=1-453	0.399128
snap_masked-NODE_8_length_516559_cov_30.1547_ID_15-processed-gene-1.10-mRNA-1	gene=snap_masked-NODE_8_length_516559_cov_30.1547_ID_15-processed-gene-1.10	CDS=1-600	0.322259
snap_masked-NODE_6_length_597287_cov_27.2088_ID_11-processed-gene-0.116-mRNA-1	gene=snap_masked-NODE_6_length_597287_cov_27.2088_ID_11-processed-gene-0.116	CDS=1-651	0.238552
snap_masked-NODE_4_length_706832_cov_27.5555_ID_7-processed-gene-3.28-mRNA-1	gene=snap_masked-NODE_4_length_706832_cov_27.5555_ID_7-processed-gene-3.28	CDS=1-918	0.328028
snap_masked-NODE_30_length_28311_cov_29.3279_ID_59-processed-gene-0.26-mRNA-1	gene=snap_masked-NODE_30_length_28311_cov_29.3279_ID_59-processed-gene-0.26	CDS=1-3189	0.240072
genemark-NODE_2_length_765917_cov_27.8866_ID_3-processed-gene-6.165-mRNA-1	gene=genemark-NODE_2_length_765917_cov_27.8866_ID_3-processed-gene-6.165	CDS=1-1707	0.289809
snap_masked-NODE_16_length_247587_cov_27.0586_ID_31-processed-gene-1.202-mRNA-1	gene=snap_masked-NODE_16_length_247587_cov_27.0586_ID_31-processed-gene-1.202	CDS=1-894	0.358569
snap_masked-NODE_10_length_474261_cov_27.8157_ID_19-processed-gene-2.110-mRNA-1	gene=snap_masked-NODE_10_length_474261_cov_27.8157_ID_19-processed-gene-2.110	CDS=1-2604	0.291318
snap_masked-NODE_13_length_344462_cov_51.4643_ID_25-processed-gene-1.44-mRNA-1	gene=snap_masked-NODE_13_length_344462_cov_51.4643_ID_25-processed-gene-1.44	CDS=1-4431	0.260875
snap_masked-NODE_6_length_597287_cov_27.2088_ID_11-processed-gene-1.119-mRNA-1	gene=snap_masked-NODE_6_length_597287_cov_27.2088_ID_11-processed-gene-1.119	CDS=1-1692	0.253724
augustus_masked-NODE_49_length_4592_cov_306.828_ID_97-processed-gene-0.2-mRNA-1	gene=augustus_masked-NODE_49_length_4592_cov_306.828_ID_97-processed-gene-0.2	CDS=1-723	0.308866
snap_masked-NODE_1_length_907998_cov_27.5965_ID_1-processed-gene-3.138-mRNA-1	gene=snap_masked-NODE_1_length_907998_cov_27.5965_ID_1-processed-gene-3.138	CDS=1-315	0.227074
genemark-NODE_5_length_653240_cov_27.0146_ID_9-processed-gene-0.85-mRNA-1	gene=genemark-NODE_5_length_653240_cov_27.0146_ID_9-processed-gene-0.85	CDS=1-2538	0.338621
snap_masked-NODE_8_length_516559_cov_30.1547_ID_15-processed-gene-1.14-mRNA-1	gene=snap_masked-NODE_8_length_516559_cov_30.1547_ID_15-processed-gene-1.14	CDS=1-1017	0.301177
snap_masked-NODE_2_length_765917_cov_27.8866_ID_3-processed-gene-1.119-mRNA-1	gene=snap_masked-NODE_2_length_765917_cov_27.8866_ID_3-processed-gene-1.119	CDS=1-1704	0.278207
augustus_masked-NODE_12_length_381431_cov_26.8905_ID_23-processed-gene-0.90-mRNA-1	gene=augustus_masked-NODE_12_length_381431_cov_26.8905_ID_23-processed-gene-0.90	CDS=1-1323	0.239249
snap_masked-NODE_3_length_740742_cov_27.1728_ID_5-processed-gene-2.5-mRNA-1	gene=snap_masked-NODE_3_length_740742_cov_27.1728_ID_5-processed-gene-2.5	CDS=1-828	0.293114
snap_masked-NODE_10_length_474261_cov_27.8157_ID_19-processed-gene-1.116-mRNA-1	gene=snap_masked-NODE_10_length_474261_cov_27.8157_ID_19-processed-gene-1.116	CDS=1-828	0.254968
snap_masked-NODE_14_length_314412_cov_27.9629_ID_27-processed-gene-1.109-mRNA-1	gene=snap_masked-NODE_14_length_314412_cov_27.9629_ID_27-processed-gene-1.109	CDS=1-675	0.350483
snap_masked-NODE_17_length_240136_cov_29.3823_ID_33-processed-gene-0.21-mRNA-1	gene=snap_masked-NODE_17_length_240136_cov_29.3823_ID_33-processed-gene-0.21	CDS=1-939	0.284468
snap_masked-NODE_9_length_479268_cov_27.3414_ID_17-processed-gene-3.38-mRNA-1	gene=snap_masked-NODE_9_length_479268_cov_27.3414_ID_17-processed-gene-3.38	CDS=1-3093	0.286067
genemark-NODE_5_length_653240_cov_27.0146_ID_9-processed-gene-2.20-mRNA-1	gene=genemark-NODE_5_length_653240_cov_27.0146_ID_9-processed-gene-2.20	CDS=1-435	0.456235
snap_masked-NODE_4_length_706832_cov_27.5555_ID_7-processed-gene-5.13-mRNA-1	gene=snap_masked-NODE_4_length_706832_cov_27.5555_ID_7-processed-gene-5.13	CDS=1-753	0.278059
snap_masked-NODE_6_length_597287_cov_27.2088_ID_11-processed-gene-0.109-mRNA-1	gene=snap_masked-NODE_6_length_597287_cov_27.2088_ID_11-processed-gene-0.109	CDS=1-1356	0.258283
snap_masked-NODE_15_length_291038_cov_28.0476_ID_29-processed-gene-1.270-mRNA-1	gene=snap_masked-NODE_15_length_291038_cov_28.0476_ID_29-processed-gene-1.270	CDS=1-1521	0.297844
snap_masked-NODE_1_length_907998_cov_27.5965_ID_1-processed-gene-2.123-mRNA-1	gene=snap_masked-NODE_1_length_907998_cov_27.5965_ID_1-processed-gene-2.123	CDS=1-429	0.314375
snap_masked-NODE_10_length_474261_cov_27.8157_ID_19-processed-gene-2.111-mRNA-1	gene=snap_masked-NODE_10_length_474261_cov_27.8157_ID_19-processed-gene-2.111	CDS=1-480	0.427802
augustus_masked-NODE_4_length_706832_cov_27.5555_ID_7-processed-gene-1.124-mRNA-1	gene=augustus_masked-NODE_4_length_706832_cov_27.5555_ID_7-processed-gene-1.124	CDS=1-2007	0.267268
snap_masked-NODE_9_length_479268_cov_27.3414_ID_17-processed-gene-0.94-mRNA-1	gene=snap_masked-NODE_9_length_479268_cov_27.3414_ID_17-processed-gene-0.94	CDS=1-1020	0.259253
snap_masked-NODE_32_length_28180_cov_37.9536_ID_63-processed-gene-0.33-mRNA-1	gene=snap_masked-NODE_32_length_28180_cov_37.9536_ID_63-processed-gene-0.33	CDS=1-3759	0.266457
snap_masked-NODE_1_length_907998_cov_27.5965_ID_1-processed-gene-8.112-mRNA-1	gene=snap_masked-NODE_1_length_907998_cov_27.5965_ID_1-processed-gene-8.112	CDS=1-1365	0.29247
augustus_masked-NODE_5_length_653240_cov_27.0146_ID_9-processed-gene-5.160-mRNA-1	gene=augustus_masked-NODE_5_length_653240_cov_27.0146_ID_9-processed-gene-5.160	CDS=1-4287	0.256153
snap_masked-NODE_2_length_765917_cov_27.8866_ID_3-processed-gene-6.49-mRNA-1	gene=snap_masked-NODE_2_length_765917_cov_27.8866_ID_3-processed-gene-6.49	CDS=1-1572	0.243109
snap_masked-NODE_10_length_474261_cov_27.8157_ID_19-processed-gene-0.116-mRNA-1	gene=snap_masked-NODE_10_length_474261_cov_27.8157_ID_19-processed-gene-0.116	CDS=1-804	0.232336
snap_masked-NODE_11_length_412906_cov_27.0339_ID_21-processed-gene-3.163-mRNA-1	gene=snap_masked-NODE_11_length_412906_cov_27.0339_ID_21-processed-gene-3.163	CDS=1-543	0.313316
snap_masked-NODE_20_length_127591_cov_27.0495_ID_39-processed-gene-0.24-mRNA-1	gene=snap_masked-NODE_20_length_127591_cov_27.0495_ID_39-processed-gene-0.24	CDS=1-3411	0.26368
genemark-NODE_5_length_653240_cov_27.0146_ID_9-processed-gene-1.78-mRNA-1	gene=genemark-NODE_5_length_653240_cov_27.0146_ID_9-processed-gene-1.78	CDS=1-1284	0.25789
snap_masked-NODE_1_length_907998_cov_27.5965_ID_1-processed-gene-7.96-mRNA-1	gene=snap_masked-NODE_1_length_907998_cov_27.5965_ID_1-processed-gene-7.96	CDS=1-915	0.355022
snap_masked-NODE_15_length_291038_cov_28.0476_ID_29-processed-gene-0.7-mRNA-1	gene=snap_masked-NODE_15_length_291038_cov_28.0476_ID_29-processed-gene-0.7	CDS=1-1011	0.273933
snap_masked-NODE_2_length_765917_cov_27.8866_ID_3-processed-gene-5.114-mRNA-1	gene=snap_masked-NODE_2_length_765917_cov_27.8866_ID_3-processed-gene-5.114	CDS=1-4341	0.269992
snap_masked-NODE_3_length_740742_cov_27.1728_ID_5-processed-gene-1.75-mRNA-1	gene=snap_masked-NODE_3_length_740742_cov_27.1728_ID_5-processed-gene-1.75	CDS=1-525	0.287556
snap_masked-NODE_18_length_231117_cov_28.1554_ID_35-processed-gene-0.56-mRNA-1	gene=snap_masked-NODE_18_length_231117_cov_28.1554_ID_35-processed-gene-0.56	CDS=1-1245	0.265896
snap_masked-NODE_4_length_706832_cov_27.5555_ID_7-processed-gene-1.12-mRNA-1	gene=snap_masked-NODE_4_length_706832_cov_27.5555_ID_7-processed-gene-1.12	CDS=1-3759	0.267709
genemark-NODE_1_length_907998_cov_27.5965_ID_1-processed-gene-4.48-mRNA-1	gene=genemark-NODE_1_length_907998_cov_27.5965_ID_1-processed-gene-4.48	CDS=1-495	0.220296
snap_masked-NODE_8_length_516559_cov_30.1547_ID_15-processed-gene-3.130-mRNA-1	gene=snap_masked-NODE_8_length_516559_cov_30.1547_ID_15-processed-gene-3.130	CDS=1-1011	0.254544
snap_masked-NODE_6_length_597287_cov_27.2088_ID_11-processed-gene-4.170-mRNA-1	gene=snap_masked-NODE_6_length_597287_cov_27.2088_ID_11-processed-gene-4.170	CDS=1-1269	0.258973
snap_masked-NODE_17_length_240136_cov_29.3823_ID_33-processed-gene-1.193-mRNA-1	gene=snap_masked-NODE_17_length_240136_cov_29.3823_ID_33-processed-gene-1.193	CDS=1-978	0.237966
genemark-NODE_18_length_231117_cov_28.1554_ID_35-processed-gene-0.103-mRNA-1	gene=genemark-NODE_18_length_231117_cov_28.1554_ID_35-processed-gene-0.103	CDS=1-1929	0.254032
snap_masked-NODE_9_length_479268_cov_27.3414_ID_17-processed-gene-3.51-mRNA-1	gene=snap_masked-NODE_9_length_479268_cov_27.3414_ID_17-processed-gene-3.51	CDS=1-1599	0.242968
snap_masked-NODE_10_length_474261_cov_27.8157_ID_19-processed-gene-0.94-mRNA-1	gene=snap_masked-NODE_10_length_474261_cov_27.8157_ID_19-processed-gene-0.94	CDS=1-336	0.251804
snap_masked-NODE_1_length_907998_cov_27.5965_ID_1-processed-gene-7.57-mRNA-1	gene=snap_masked-NODE_1_length_907998_cov_27.5965_ID_1-processed-gene-7.57	CDS=1-3639	0.282211
snap_masked-NODE_12_length_381431_cov_26.8905_ID_23-processed-gene-2.31-mRNA-1	gene=snap_masked-NODE_12_length_381431_cov_26.8905_ID_23-processed-gene-2.31	CDS=1-960	0.303853
maker-NODE_25_length_70300_cov_381.302_ID_49-snap-gene-0.32-mRNA-1	gene=maker-NODE_25_length_70300_cov_381.302_ID_49-snap-gene-0.32	CDS=1-366	0.181429
snap_masked-NODE_5_length_653240_cov_27.0146_ID_9-processed-gene-1.31-mRNA-1	gene=snap_masked-NODE_5_length_653240_cov_27.0146_ID_9-processed-gene-1.31	CDS=1-1701	0.283732
snap_masked-NODE_10_length_474261_cov_27.8157_ID_19-processed-gene-2.144-mRNA-1	gene=snap_masked-NODE_10_length_474261_cov_27.8157_ID_19-processed-gene-2.144	CDS=1-597	0.280714
snap_masked-NODE_5_length_653240_cov_27.0146_ID_9-processed-gene-0.6-mRNA-1	gene=snap_masked-NODE_5_length_653240_cov_27.0146_ID_9-processed-gene-0.6	CDS=1-2283	0.297632
snap_masked-NODE_3_length_740742_cov_27.1728_ID_5-processed-gene-5.20-mRNA-1	gene=snap_masked-NODE_3_length_740742_cov_27.1728_ID_5-processed-gene-5.20	CDS=1-1014	0.316941
snap_masked-NODE_15_length_291038_cov_28.0476_ID_29-processed-gene-1.272-mRNA-1	gene=snap_masked-NODE_15_length_291038_cov_28.0476_ID_29-processed-gene-1.272	CDS=1-1452	0.251288
snap_masked-NODE_12_length_381431_cov_26.8905_ID_23-processed-gene-1.138-mRNA-1	gene=snap_masked-NODE_12_length_381431_cov_26.8905_ID_23-processed-gene-1.138	CDS=1-1515	0.260909
snap_masked-NODE_33_length_27283_cov_33.7692_ID_65-processed-gene-0.30-mRNA-1	gene=snap_masked-NODE_33_length_27283_cov_33.7692_ID_65-processed-gene-0.30	CDS=1-993	0.2569
snap_masked-NODE_2_length_765917_cov_27.8866_ID_3-processed-gene-6.68-mRNA-1	gene=snap_masked-NODE_2_length_765917_cov_27.8866_ID_3-processed-gene-6.68	CDS=1-1704	0.245451
snap_masked-NODE_1_length_907998_cov_27.5965_ID_1-processed-gene-3.124-mRNA-1	gene=snap_masked-NODE_1_length_907998_cov_27.5965_ID_1-processed-gene-3.124	CDS=1-1677	0.32154
snap_masked-NODE_6_length_597287_cov_27.2088_ID_11-processed-gene-4.109-mRNA-1	gene=snap_masked-NODE_6_length_597287_cov_27.2088_ID_11-processed-gene-4.109	CDS=1-1536	0.247937
snap_masked-NODE_11_length_412906_cov_27.0339_ID_21-processed-gene-1.7-mRNA-1	gene=snap_masked-NODE_11_length_412906_cov_27.0339_ID_21-processed-gene-1.7	CDS=1-1842	0.3243
augustus_masked-NODE_11_length_412906_cov_27.0339_ID_21-processed-gene-1.66-mRNA-1	gene=augustus_masked-NODE_11_length_412906_cov_27.0339_ID_21-processed-gene-1.66	CDS=1-3684	0.27236
snap_masked-NODE_2_length_765917_cov_27.8866_ID_3-processed-gene-4.28-mRNA-1	gene=snap_masked-NODE_2_length_765917_cov_27.8866_ID_3-processed-gene-4.28	CDS=1-945	0.311537
genemark-NODE_12_length_381431_cov_26.8905_ID_23-processed-gene-2.140-mRNA-1	gene=genemark-NODE_12_length_381431_cov_26.8905_ID_23-processed-gene-2.140	CDS=1-8175	0.278491
snap_masked-NODE_11_length_412906_cov_27.0339_ID_21-processed-gene-1.10-mRNA-1	gene=snap_masked-NODE_11_length_412906_cov_27.0339_ID_21-processed-gene-1.10	CDS=1-1365	0.276678
snap_masked-NODE_5_length_653240_cov_27.0146_ID_9-processed-gene-3.40-mRNA-1	gene=snap_masked-NODE_5_length_653240_cov_27.0146_ID_9-processed-gene-3.40	CDS=1-1635	0.35801
snap_masked-NODE_9_length_479268_cov_27.3414_ID_17-processed-gene-1.23-mRNA-1	gene=snap_masked-NODE_9_length_479268_cov_27.3414_ID_17-processed-gene-1.23	CDS=1-684	0.287558
augustus_masked-NODE_3_length_740742_cov_27.1728_ID_5-processed-gene-6.125-mRNA-1	gene=augustus_masked-NODE_3_length_740742_cov_27.1728_ID_5-processed-gene-6.125	CDS=1-2580	0.266361
maker-NODE_2_length_765917_cov_27.8866_ID_3-snap-gene-3.113-mRNA-1	gene=maker-NODE_2_length_765917_cov_27.8866_ID_3-snap-gene-3.113	CDS=1-312	0.454331
genemark-NODE_11_length_412906_cov_27.0339_ID_21-processed-gene-1.133-mRNA-1	gene=genemark-NODE_11_length_412906_cov_27.0339_ID_21-processed-gene-1.133	CDS=1-1002	0.266864
augustus_masked-NODE_12_length_381431_cov_26.8905_ID_23-processed-gene-1.41-mRNA-1	gene=augustus_masked-NODE_12_length_381431_cov_26.8905_ID_23-processed-gene-1.41	CDS=1-480	0.30225
snap_masked-NODE_18_length_231117_cov_28.1554_ID_35-processed-gene-0.62-mRNA-1	gene=snap_masked-NODE_18_length_231117_cov_28.1554_ID_35-processed-gene-0.62	CDS=1-984	0.30032
augustus_masked-NODE_17_length_240136_cov_29.3823_ID_33-processed-gene-1.35-mRNA-1	gene=augustus_masked-NODE_17_length_240136_cov_29.3823_ID_33-processed-gene-1.35	CDS=1-936	0.278335
snap_masked-NODE_16_length_247587_cov_27.0586_ID_31-processed-gene-1.145-mRNA-1	gene=snap_masked-NODE_16_length_247587_cov_27.0586_ID_31-processed-gene-1.145	CDS=1-933	0.305804
augustus_masked-NODE_22_length_97324_cov_29.8668_ID_43-processed-gene-0.109-mRNA-1	gene=augustus_masked-NODE_22_length_97324_cov_29.8668_ID_43-processed-gene-0.109	CDS=1-3693	0.266631
snap_masked-NODE_14_length_314412_cov_27.9629_ID_27-processed-gene-2.26-mRNA-1	gene=snap_masked-NODE_14_length_314412_cov_27.9629_ID_27-processed-gene-2.26	CDS=1-1716	0.264604
snap_masked-NODE_10_length_474261_cov_27.8157_ID_19-processed-gene-3.73-mRNA-1	gene=snap_masked-NODE_10_length_474261_cov_27.8157_ID_19-processed-gene-3.73	CDS=1-2316	0.252456
genemark-NODE_1_length_907998_cov_27.5965_ID_1-processed-gene-2.44-mRNA-1	gene=genemark-NODE_1_length_907998_cov_27.5965_ID_1-processed-gene-2.44	CDS=1-1362	0.31335
snap_masked-NODE_9_length_479268_cov_27.3414_ID_17-processed-gene-3.37-mRNA-1	gene=snap_masked-NODE_9_length_479268_cov_27.3414_ID_17-processed-gene-3.37	CDS=1-1956	0.25705
snap_masked-NODE_4_length_706832_cov_27.5555_ID_7-processed-gene-3.41-mRNA-1	gene=snap_masked-NODE_4_length_706832_cov_27.5555_ID_7-processed-gene-3.41	CDS=1-1533	0.254914
snap_masked-NODE_9_length_479268_cov_27.3414_ID_17-processed-gene-0.111-mRNA-1	gene=snap_masked-NODE_9_length_479268_cov_27.3414_ID_17-processed-gene-0.111	CDS=1-4962	0.312011
snap_masked-NODE_26_length_63280_cov_28.0214_ID_51-processed-gene-0.13-mRNA-1	gene=snap_masked-NODE_26_length_63280_cov_28.0214_ID_51-processed-gene-0.13	CDS=1-393	0.321961
augustus_masked-NODE_16_length_247587_cov_27.0586_ID_31-processed-gene-1.131-mRNA-1	gene=augustus_masked-NODE_16_length_247587_cov_27.0586_ID_31-processed-gene-1.131	CDS=1-3294	0.266944
snap_masked-NODE_22_length_97324_cov_29.8668_ID_43-processed-gene-0.22-mRNA-1	gene=snap_masked-NODE_22_length_97324_cov_29.8668_ID_43-processed-gene-0.22	CDS=1-1863	0.272481
snap_masked-NODE_5_length_653240_cov_27.0146_ID_9-processed-gene-1.16-mRNA-1	gene=snap_masked-NODE_5_length_653240_cov_27.0146_ID_9-processed-gene-1.16	CDS=1-4896	0.265522
snap_masked-NODE_27_length_38662_cov_28.0228_ID_53-processed-gene-0.39-mRNA-1	gene=snap_masked-NODE_27_length_38662_cov_28.0228_ID_53-processed-gene-0.39	CDS=1-2988	0.289862
snap_masked-NODE_13_length_344462_cov_51.4643_ID_25-processed-gene-0.40-mRNA-1	gene=snap_masked-NODE_13_length_344462_cov_51.4643_ID_25-processed-gene-0.40	CDS=1-4473	0.255324
genemark-NODE_1_length_907998_cov_27.5965_ID_1-processed-gene-6.114-mRNA-1	gene=genemark-NODE_1_length_907998_cov_27.5965_ID_1-processed-gene-6.114	CDS=1-390	0.525888
genemark-NODE_12_length_381431_cov_26.8905_ID_23-processed-gene-2.161-mRNA-1	gene=genemark-NODE_12_length_381431_cov_26.8905_ID_23-processed-gene-2.161	CDS=1-1905	0.360991
genemark-NODE_1_length_907998_cov_27.5965_ID_1-processed-gene-2.49-mRNA-1	gene=genemark-NODE_1_length_907998_cov_27.5965_ID_1-processed-gene-2.49	CDS=1-1065	0.294877
snap_masked-NODE_3_length_740742_cov_27.1728_ID_5-processed-gene-6.145-mRNA-1	gene=snap_masked-NODE_3_length_740742_cov_27.1728_ID_5-processed-gene-6.145	CDS=1-5700	0.273039
augustus_masked-NODE_8_length_516559_cov_30.1547_ID_15-processed-gene-4.89-mRNA-1	gene=augustus_masked-NODE_8_length_516559_cov_30.1547_ID_15-processed-gene-4.89	CDS=1-1131	0.283021
genemark-NODE_17_length_240136_cov_29.3823_ID_33-processed-gene-1.139-mRNA-1	gene=genemark-NODE_17_length_240136_cov_29.3823_ID_33-processed-gene-1.139	CDS=1-2313	0.263678
genemark-NODE_10_length_474261_cov_27.8157_ID_19-processed-gene-2.7-mRNA-1	gene=genemark-NODE_10_length_474261_cov_27.8157_ID_19-processed-gene-2.7	CDS=1-921	0.268996
snap_masked-NODE_5_length_653240_cov_27.0146_ID_9-processed-gene-5.47-mRNA-1	gene=snap_masked-NODE_5_length_653240_cov_27.0146_ID_9-processed-gene-5.47	CDS=1-660	0.247248
snap_masked-NODE_9_length_479268_cov_27.3414_ID_17-processed-gene-3.6-mRNA-1	gene=snap_masked-NODE_9_length_479268_cov_27.3414_ID_17-processed-gene-3.6	CDS=1-852	0.29368
snap_masked-NODE_5_length_653240_cov_27.0146_ID_9-processed-gene-2.158-mRNA-1	gene=snap_masked-NODE_5_length_653240_cov_27.0146_ID_9-processed-gene-2.158	CDS=1-579	0.256968
augustus_masked-NODE_3_length_740742_cov_27.1728_ID_5-processed-gene-0.84-mRNA-1	gene=augustus_masked-NODE_3_length_740742_cov_27.1728_ID_5-processed-gene-0.84	CDS=1-735	0.280331
snap_masked-NODE_11_length_412906_cov_27.0339_ID_21-processed-gene-1.4-mRNA-1	gene=snap_masked-NODE_11_length_412906_cov_27.0339_ID_21-processed-gene-1.4	CDS=1-1848	0.268076
snap_masked-NODE_1_length_907998_cov_27.5965_ID_1-processed-gene-4.118-mRNA-1	gene=snap_masked-NODE_1_length_907998_cov_27.5965_ID_1-processed-gene-4.118	CDS=1-1263	0.261825
genemark-NODE_3_length_740742_cov_27.1728_ID_5-processed-gene-2.91-mRNA-1	gene=genemark-NODE_3_length_740742_cov_27.1728_ID_5-processed-gene-2.91	CDS=1-1068	0.224856
snap_masked-NODE_7_length_533625_cov_27.154_ID_13-processed-gene-4.69-mRNA-1	gene=snap_masked-NODE_7_length_533625_cov_27.154_ID_13-processed-gene-4.69	CDS=1-1791	0.29866
snap_masked-NODE_11_length_412906_cov_27.0339_ID_21-processed-gene-1.14-mRNA-1	gene=snap_masked-NODE_11_length_412906_cov_27.0339_ID_21-processed-gene-1.14	CDS=1-3207	0.264319
snap_masked-NODE_12_length_381431_cov_26.8905_ID_23-processed-gene-1.120-mRNA-1	gene=snap_masked-NODE_12_length_381431_cov_26.8905_ID_23-processed-gene-1.120	CDS=1-1779	0.376751
snap_masked-NODE_3_length_740742_cov_27.1728_ID_5-processed-gene-6.183-mRNA-1	gene=snap_masked-NODE_3_length_740742_cov_27.1728_ID_5-processed-gene-6.183	CDS=1-474	0.250314
augustus_masked-NODE_2_length_765917_cov_27.8866_ID_3-processed-gene-0.81-mRNA-1	gene=augustus_masked-NODE_2_length_765917_cov_27.8866_ID_3-processed-gene-0.81	CDS=1-1074	0.289514
snap_masked-NODE_6_length_597287_cov_27.2088_ID_11-processed-gene-4.178-mRNA-1	gene=snap_masked-NODE_6_length_597287_cov_27.2088_ID_11-processed-gene-4.178	CDS=1-2232	0.256825
genemark-NODE_14_length_314412_cov_27.9629_ID_27-processed-gene-2.142-mRNA-1	gene=genemark-NODE_14_length_314412_cov_27.9629_ID_27-processed-gene-2.142	CDS=1-2322	0.259461
snap_masked-NODE_24_length_80013_cov_32.4726_ID_47-processed-gene-0.50-mRNA-1	gene=snap_masked-NODE_24_length_80013_cov_32.4726_ID_47-processed-gene-0.50	CDS=1-1848	0.250285
snap_masked-NODE_6_length_597287_cov_27.2088_ID_11-processed-gene-4.166-mRNA-1	gene=snap_masked-NODE_6_length_597287_cov_27.2088_ID_11-processed-gene-4.166	CDS=1-4968	0.303394
snap_masked-NODE_17_length_240136_cov_29.3823_ID_33-processed-gene-0.18-mRNA-1	gene=snap_masked-NODE_17_length_240136_cov_29.3823_ID_33-processed-gene-0.18	CDS=1-621	0.259333
snap_masked-NODE_13_length_344462_cov_51.4643_ID_25-processed-gene-2.226-mRNA-1	gene=snap_masked-NODE_13_length_344462_cov_51.4643_ID_25-processed-gene-2.226	CDS=1-798	0.269879
snap_masked-NODE_10_length_474261_cov_27.8157_ID_19-processed-gene-2.104-mRNA-1	gene=snap_masked-NODE_10_length_474261_cov_27.8157_ID_19-processed-gene-2.104	CDS=1-906	0.42563
snap_masked-NODE_11_length_412906_cov_27.0339_ID_21-processed-gene-2.14-mRNA-1	gene=snap_masked-NODE_11_length_412906_cov_27.0339_ID_21-processed-gene-2.14	CDS=1-2355	0.271763
augustus_masked-NODE_7_length_533625_cov_27.154_ID_13-processed-gene-0.116-mRNA-1	gene=augustus_masked-NODE_7_length_533625_cov_27.154_ID_13-processed-gene-0.116	CDS=1-2979	0.25149
snap_masked-NODE_13_length_344462_cov_51.4643_ID_25-processed-gene-0.72-mRNA-1	gene=snap_masked-NODE_13_length_344462_cov_51.4643_ID_25-processed-gene-0.72	CDS=1-2460	0.267001
augustus_masked-NODE_12_length_381431_cov_26.8905_ID_23-processed-gene-0.99-mRNA-1	gene=augustus_masked-NODE_12_length_381431_cov_26.8905_ID_23-processed-gene-0.99	CDS=1-414	0.251721
snap_masked-NODE_2_length_765917_cov_27.8866_ID_3-processed-gene-0.93-mRNA-1	gene=snap_masked-NODE_2_length_765917_cov_27.8866_ID_3-processed-gene-0.93	CDS=1-2295	0.302128
snap_masked-NODE_14_length_314412_cov_27.9629_ID_27-processed-gene-2.18-mRNA-1	gene=snap_masked-NODE_14_length_314412_cov_27.9629_ID_27-processed-gene-2.18	CDS=1-630	0.29765
snap_masked-NODE_2_length_765917_cov_27.8866_ID_3-processed-gene-1.108-mRNA-1	gene=snap_masked-NODE_2_length_765917_cov_27.8866_ID_3-processed-gene-1.108	CDS=1-306	0.301144
snap_masked-NODE_14_length_314412_cov_27.9629_ID_27-processed-gene-2.73-mRNA-1	gene=snap_masked-NODE_14_length_314412_cov_27.9629_ID_27-processed-gene-2.73	CDS=1-3744	0.286074
snap_masked-NODE_4_length_706832_cov_27.5555_ID_7-processed-gene-0.19-mRNA-1	gene=snap_masked-NODE_4_length_706832_cov_27.5555_ID_7-processed-gene-0.19	CDS=1-1989	0.298456
snap_masked-NODE_11_length_412906_cov_27.0339_ID_21-processed-gene-3.141-mRNA-1	gene=snap_masked-NODE_11_length_412906_cov_27.0339_ID_21-processed-gene-3.141	CDS=1-1320	0.258437
snap_masked-NODE_13_length_344462_cov_51.4643_ID_25-processed-gene-1.45-mRNA-1	gene=snap_masked-NODE_13_length_344462_cov_51.4643_ID_25-processed-gene-1.45	CDS=1-1278	0.236737
snap_masked-NODE_23_length_83208_cov_26.9237_ID_45-processed-gene-0.13-mRNA-1	gene=snap_masked-NODE_23_length_83208_cov_26.9237_ID_45-processed-gene-0.13	CDS=1-2457	0.294548
augustus_masked-NODE_12_length_381431_cov_26.8905_ID_23-processed-gene-0.91-mRNA-1	gene=augustus_masked-NODE_12_length_381431_cov_26.8905_ID_23-processed-gene-0.91	CDS=1-1284	0.244533
snap_masked-NODE_15_length_291038_cov_28.0476_ID_29-processed-gene-0.18-mRNA-1	gene=snap_masked-NODE_15_length_291038_cov_28.0476_ID_29-processed-gene-0.18	CDS=1-1521	0.287203
augustus_masked-NODE_9_length_479268_cov_27.3414_ID_17-processed-gene-3.152-mRNA-1	gene=augustus_masked-NODE_9_length_479268_cov_27.3414_ID_17-processed-gene-3.152	CDS=1-891	0.263399
snap_masked-NODE_4_length_706832_cov_27.5555_ID_7-processed-gene-3.40-mRNA-1	gene=snap_masked-NODE_4_length_706832_cov_27.5555_ID_7-processed-gene-3.40	CDS=1-993	0.271891
snap_masked-NODE_12_length_381431_cov_26.8905_ID_23-processed-gene-0.15-mRNA-1	gene=snap_masked-NODE_12_length_381431_cov_26.8905_ID_23-processed-gene-0.15	CDS=1-1062	0.255877
snap_masked-NODE_15_length_291038_cov_28.0476_ID_29-processed-gene-0.6-mRNA-1	gene=snap_masked-NODE_15_length_291038_cov_28.0476_ID_29-processed-gene-0.6	CDS=1-1974	0.244987
snap_masked-NODE_5_length_653240_cov_27.0146_ID_9-processed-gene-4.10-mRNA-1	gene=snap_masked-NODE_5_length_653240_cov_27.0146_ID_9-processed-gene-4.10	CDS=1-1596	0.317298
augustus_masked-NODE_1_length_907998_cov_27.5965_ID_1-processed-gene-0.4-mRNA-1	gene=augustus_masked-NODE_1_length_907998_cov_27.5965_ID_1-processed-gene-0.4	CDS=1-1086	0.284189
snap_masked-NODE_11_length_412906_cov_27.0339_ID_21-processed-gene-2.2-mRNA-1	gene=snap_masked-NODE_11_length_412906_cov_27.0339_ID_21-processed-gene-2.2	CDS=1-1278	0.236778
genemark-NODE_10_length_474261_cov_27.8157_ID_19-processed-gene-3.106-mRNA-1	gene=genemark-NODE_10_length_474261_cov_27.8157_ID_19-processed-gene-3.106	CDS=1-1284	0.256073
genemark-NODE_7_length_533625_cov_27.154_ID_13-processed-gene-2.65-mRNA-1	gene=genemark-NODE_7_length_533625_cov_27.154_ID_13-processed-gene-2.65	CDS=1-954	0.230315
snap_masked-NODE_5_length_653240_cov_27.0146_ID_9-processed-gene-2.142-mRNA-1	gene=snap_masked-NODE_5_length_653240_cov_27.0146_ID_9-processed-gene-2.142	CDS=1-1830	0.274909
snap_masked-NODE_16_length_247587_cov_27.0586_ID_31-processed-gene-1.153-mRNA-1	gene=snap_masked-NODE_16_length_247587_cov_27.0586_ID_31-processed-gene-1.153	CDS=1-819	0.292931
maker-NODE_9_length_479268_cov_27.3414_ID_17-snap-gene-3.278-mRNA-1	gene=maker-NODE_9_length_479268_cov_27.3414_ID_17-snap-gene-3.278	CDS=1-2175	0.290397
genemark-NODE_55_length_2650_cov_42.5101_ID_109-processed-gene-0.3-mRNA-1	gene=genemark-NODE_55_length_2650_cov_42.5101_ID_109-processed-gene-0.3	CDS=1-771	0.264372
snap_masked-NODE_8_length_516559_cov_30.1547_ID_15-processed-gene-3.108-mRNA-1	gene=snap_masked-NODE_8_length_516559_cov_30.1547_ID_15-processed-gene-3.108	CDS=1-1884	0.287251
snap_masked-NODE_5_length_653240_cov_27.0146_ID_9-processed-gene-0.3-mRNA-1	gene=snap_masked-NODE_5_length_653240_cov_27.0146_ID_9-processed-gene-0.3	CDS=1-924	0.210617
snap_masked-NODE_13_length_344462_cov_51.4643_ID_25-processed-gene-0.54-mRNA-1	gene=snap_masked-NODE_13_length_344462_cov_51.4643_ID_25-processed-gene-0.54	CDS=1-1980	0.284568
snap_masked-NODE_2_length_765917_cov_27.8866_ID_3-processed-gene-2.50-mRNA-1	gene=snap_masked-NODE_2_length_765917_cov_27.8866_ID_3-processed-gene-2.50	CDS=1-2448	0.251409
augustus_masked-NODE_8_length_516559_cov_30.1547_ID_15-processed-gene-3.36-mRNA-1	gene=augustus_masked-NODE_8_length_516559_cov_30.1547_ID_15-processed-gene-3.36	CDS=1-1806	0.263488
snap_masked-NODE_4_length_706832_cov_27.5555_ID_7-processed-gene-3.33-mRNA-1	gene=snap_masked-NODE_4_length_706832_cov_27.5555_ID_7-processed-gene-3.33	CDS=1-1335	0.246849
snap_masked-NODE_2_length_765917_cov_27.8866_ID_3-processed-gene-6.51-mRNA-1	gene=snap_masked-NODE_2_length_765917_cov_27.8866_ID_3-processed-gene-6.51	CDS=1-3669	0.299498
snap_masked-NODE_15_length_291038_cov_28.0476_ID_29-processed-gene-1.285-mRNA-1	gene=snap_masked-NODE_15_length_291038_cov_28.0476_ID_29-processed-gene-1.285	CDS=1-849	0.308726
augustus_masked-NODE_16_length_247587_cov_27.0586_ID_31-processed-gene-0.80-mRNA-1	gene=augustus_masked-NODE_16_length_247587_cov_27.0586_ID_31-processed-gene-0.80	CDS=1-2910	0.252867
snap_masked-NODE_8_length_516559_cov_30.1547_ID_15-processed-gene-4.138-mRNA-1	gene=snap_masked-NODE_8_length_516559_cov_30.1547_ID_15-processed-gene-4.138	CDS=1-951	0.33939
snap_masked-NODE_7_length_533625_cov_27.154_ID_13-processed-gene-1.22-mRNA-1	gene=snap_masked-NODE_7_length_533625_cov_27.154_ID_13-processed-gene-1.22	CDS=1-390	0.262805
snap_masked-NODE_9_length_479268_cov_27.3414_ID_17-processed-gene-1.4-mRNA-1	gene=snap_masked-NODE_9_length_479268_cov_27.3414_ID_17-processed-gene-1.4	CDS=1-816	0.249548
snap_masked-NODE_7_length_533625_cov_27.154_ID_13-processed-gene-4.64-mRNA-1	gene=snap_masked-NODE_7_length_533625_cov_27.154_ID_13-processed-gene-4.64	CDS=1-567	0.294307
snap_masked-NODE_9_length_479268_cov_27.3414_ID_17-processed-gene-2.117-mRNA-1	gene=snap_masked-NODE_9_length_479268_cov_27.3414_ID_17-processed-gene-2.117	CDS=1-432	0.516215
maker-NODE_12_length_381431_cov_26.8905_ID_23-snap-gene-2.177-mRNA-1	gene=maker-NODE_12_length_381431_cov_26.8905_ID_23-snap-gene-2.177	CDS=1-1587	0.251112
augustus_masked-NODE_2_length_765917_cov_27.8866_ID_3-processed-gene-1.86-mRNA-1	gene=augustus_masked-NODE_2_length_765917_cov_27.8866_ID_3-processed-gene-1.86	CDS=1-699	0.288213
snap_masked-NODE_4_length_706832_cov_27.5555_ID_7-processed-gene-4.115-mRNA-1	gene=snap_masked-NODE_4_length_706832_cov_27.5555_ID_7-processed-gene-4.115	CDS=1-441	0.256232
snap_masked-NODE_22_length_97324_cov_29.8668_ID_43-processed-gene-0.21-mRNA-1	gene=snap_masked-NODE_22_length_97324_cov_29.8668_ID_43-processed-gene-0.21	CDS=1-837	0.242624
snap_masked-NODE_1_length_907998_cov_27.5965_ID_1-processed-gene-2.148-mRNA-1	gene=snap_masked-NODE_1_length_907998_cov_27.5965_ID_1-processed-gene-2.148	CDS=1-840	0.298652
snap_masked-NODE_17_length_240136_cov_29.3823_ID_33-processed-gene-1.167-mRNA-1	gene=snap_masked-NODE_17_length_240136_cov_29.3823_ID_33-processed-gene-1.167	CDS=1-1323	0.315145
snap_masked-NODE_9_length_479268_cov_27.3414_ID_17-processed-gene-3.67-mRNA-1	gene=snap_masked-NODE_9_length_479268_cov_27.3414_ID_17-processed-gene-3.67	CDS=1-1740	0.30425
snap_masked-NODE_4_length_706832_cov_27.5555_ID_7-processed-gene-5.11-mRNA-1	gene=snap_masked-NODE_4_length_706832_cov_27.5555_ID_7-processed-gene-5.11	CDS=1-2406	0.289885
snap_masked-NODE_3_length_740742_cov_27.1728_ID_5-processed-gene-2.40-mRNA-1	gene=snap_masked-NODE_3_length_740742_cov_27.1728_ID_5-processed-gene-2.40	CDS=1-1806	0.244682
augustus_masked-NODE_7_length_533625_cov_27.154_ID_13-processed-gene-4.206-mRNA-1	gene=augustus_masked-NODE_7_length_533625_cov_27.154_ID_13-processed-gene-4.206	CDS=1-501	0.305847
snap_masked-NODE_6_length_597287_cov_27.2088_ID_11-processed-gene-1.130-mRNA-1	gene=snap_masked-NODE_6_length_597287_cov_27.2088_ID_11-processed-gene-1.130	CDS=1-2367	0.263062
snap_masked-NODE_3_length_740742_cov_27.1728_ID_5-processed-gene-6.153-mRNA-1	gene=snap_masked-NODE_3_length_740742_cov_27.1728_ID_5-processed-gene-6.153	CDS=1-1743	0.421001
snap_masked-NODE_16_length_247587_cov_27.0586_ID_31-processed-gene-1.163-mRNA-1	gene=snap_masked-NODE_16_length_247587_cov_27.0586_ID_31-processed-gene-1.163	CDS=1-1377	0.276509
snap_masked-NODE_14_length_314412_cov_27.9629_ID_27-processed-gene-2.62-mRNA-1	gene=snap_masked-NODE_14_length_314412_cov_27.9629_ID_27-processed-gene-2.62	CDS=1-1254	0.255986
genemark-NODE_9_length_479268_cov_27.3414_ID_17-processed-gene-0.35-mRNA-1	gene=genemark-NODE_9_length_479268_cov_27.3414_ID_17-processed-gene-0.35	CDS=1-438	0.320825
snap_masked-NODE_4_length_706832_cov_27.5555_ID_7-processed-gene-2.108-mRNA-1	gene=snap_masked-NODE_4_length_706832_cov_27.5555_ID_7-processed-gene-2.108	CDS=1-792	0.250083
augustus_masked-NODE_7_length_533625_cov_27.154_ID_13-processed-gene-3.12-mRNA-1	gene=augustus_masked-NODE_7_length_533625_cov_27.154_ID_13-processed-gene-3.12	CDS=1-684	0.349513
snap_masked-NODE_7_length_533625_cov_27.154_ID_13-processed-gene-2.31-mRNA-1	gene=snap_masked-NODE_7_length_533625_cov_27.154_ID_13-processed-gene-2.31	CDS=1-1236	0.262197
augustus_masked-NODE_7_length_533625_cov_27.154_ID_13-processed-gene-3.23-mRNA-1	gene=augustus_masked-NODE_7_length_533625_cov_27.154_ID_13-processed-gene-3.23	CDS=1-693	0.244364
augustus_masked-NODE_17_length_240136_cov_29.3823_ID_33-processed-gene-1.40-mRNA-1	gene=augustus_masked-NODE_17_length_240136_cov_29.3823_ID_33-processed-gene-1.40	CDS=1-771	0.230705
snap_masked-NODE_13_length_344462_cov_51.4643_ID_25-processed-gene-0.64-mRNA-1	gene=snap_masked-NODE_13_length_344462_cov_51.4643_ID_25-processed-gene-0.64	CDS=1-1632	0.263587
snap_masked-NODE_15_length_291038_cov_28.0476_ID_29-processed-gene-1.208-mRNA-1	gene=snap_masked-NODE_15_length_291038_cov_28.0476_ID_29-processed-gene-1.208	CDS=1-2796	0.266922
snap_masked-NODE_7_length_533625_cov_27.154_ID_13-processed-gene-4.33-mRNA-1	gene=snap_masked-NODE_7_length_533625_cov_27.154_ID_13-processed-gene-4.33	CDS=1-1311	0.29158
snap_masked-NODE_10_length_474261_cov_27.8157_ID_19-processed-gene-3.35-mRNA-1	gene=snap_masked-NODE_10_length_474261_cov_27.8157_ID_19-processed-gene-3.35	CDS=1-1368	0.26899
augustus_masked-NODE_9_length_479268_cov_27.3414_ID_17-processed-gene-3.176-mRNA-1	gene=augustus_masked-NODE_9_length_479268_cov_27.3414_ID_17-processed-gene-3.176	CDS=1-3186	0.253122
snap_masked-NODE_2_length_765917_cov_27.8866_ID_3-processed-gene-4.37-mRNA-1	gene=snap_masked-NODE_2_length_765917_cov_27.8866_ID_3-processed-gene-4.37	CDS=1-1464	0.260936
snap_masked-NODE_1_length_907998_cov_27.5965_ID_1-processed-gene-0.100-mRNA-1	gene=snap_masked-NODE_1_length_907998_cov_27.5965_ID_1-processed-gene-0.100	CDS=1-1173	0.297279
snap_masked-NODE_4_length_706832_cov_27.5555_ID_7-processed-gene-0.32-mRNA-1	gene=snap_masked-NODE_4_length_706832_cov_27.5555_ID_7-processed-gene-0.32	CDS=1-4671	0.273756
augustus_masked-NODE_27_length_38662_cov_28.0228_ID_53-processed-gene-0.27-mRNA-1	gene=augustus_masked-NODE_27_length_38662_cov_28.0228_ID_53-processed-gene-0.27	CDS=1-1998	0.299194
snap_masked-NODE_1_length_907998_cov_27.5965_ID_1-processed-gene-8.162-mRNA-1	gene=snap_masked-NODE_1_length_907998_cov_27.5965_ID_1-processed-gene-8.162	CDS=1-462	0.255412
snap_masked-NODE_9_length_479268_cov_27.3414_ID_17-processed-gene-0.124-mRNA-1	gene=snap_masked-NODE_9_length_479268_cov_27.3414_ID_17-processed-gene-0.124	CDS=1-867	0.268967
snap_masked-NODE_16_length_247587_cov_27.0586_ID_31-processed-gene-1.173-mRNA-1	gene=snap_masked-NODE_16_length_247587_cov_27.0586_ID_31-processed-gene-1.173	CDS=1-3414	0.281494
snap_masked-NODE_5_length_653240_cov_27.0146_ID_9-processed-gene-3.26-mRNA-1	gene=snap_masked-NODE_5_length_653240_cov_27.0146_ID_9-processed-gene-3.26	CDS=1-1104	0.253839
genemark-NODE_33_length_27283_cov_33.7692_ID_65-processed-gene-0.20-mRNA-1	gene=genemark-NODE_33_length_27283_cov_33.7692_ID_65-processed-gene-0.20	CDS=1-981	0.290891
snap_masked-NODE_22_length_97324_cov_29.8668_ID_43-processed-gene-0.11-mRNA-1	gene=snap_masked-NODE_22_length_97324_cov_29.8668_ID_43-processed-gene-0.11	CDS=1-1134	0.229376
snap_masked-NODE_8_length_516559_cov_30.1547_ID_15-processed-gene-2.101-mRNA-1	gene=snap_masked-NODE_8_length_516559_cov_30.1547_ID_15-processed-gene-2.101	CDS=1-711	0.283978
snap_masked-NODE_3_length_740742_cov_27.1728_ID_5-processed-gene-1.52-mRNA-1	gene=snap_masked-NODE_3_length_740742_cov_27.1728_ID_5-processed-gene-1.52	CDS=1-315	0.243415
snap_masked-NODE_1_length_907998_cov_27.5965_ID_1-processed-gene-1.31-mRNA-1	gene=snap_masked-NODE_1_length_907998_cov_27.5965_ID_1-processed-gene-1.31	CDS=1-2064	0.290977
augustus_masked-NODE_5_length_653240_cov_27.0146_ID_9-processed-gene-4.81-mRNA-1	gene=augustus_masked-NODE_5_length_653240_cov_27.0146_ID_9-processed-gene-4.81	CDS=1-2580	0.266796
snap_masked-NODE_8_length_516559_cov_30.1547_ID_15-processed-gene-4.143-mRNA-1	gene=snap_masked-NODE_8_length_516559_cov_30.1547_ID_15-processed-gene-4.143	CDS=1-1326	0.272219
genemark-NODE_7_length_533625_cov_27.154_ID_13-processed-gene-1.66-mRNA-1	gene=genemark-NODE_7_length_533625_cov_27.154_ID_13-processed-gene-1.66	CDS=1-384	0.238198
maker-NODE_26_length_63280_cov_28.0214_ID_51-snap-gene-0.2-mRNA-1	gene=maker-NODE_26_length_63280_cov_28.0214_ID_51-snap-gene-0.2	CDS=1-1263	0.250898
augustus_masked-NODE_2_length_765917_cov_27.8866_ID_3-processed-gene-1.59-mRNA-1	gene=augustus_masked-NODE_2_length_765917_cov_27.8866_ID_3-processed-gene-1.59	CDS=1-5313	0.272561
snap_masked-NODE_7_length_533625_cov_27.154_ID_13-processed-gene-1.42-mRNA-1	gene=snap_masked-NODE_7_length_533625_cov_27.154_ID_13-processed-gene-1.42	CDS=1-1149	0.243309
snap_masked-NODE_4_length_706832_cov_27.5555_ID_7-processed-gene-5.48-mRNA-1	gene=snap_masked-NODE_4_length_706832_cov_27.5555_ID_7-processed-gene-5.48	CDS=1-312	0.40465
snap_masked-NODE_4_length_706832_cov_27.5555_ID_7-processed-gene-2.136-mRNA-1	gene=snap_masked-NODE_4_length_706832_cov_27.5555_ID_7-processed-gene-2.136	CDS=1-1362	0.261304
snap_masked-NODE_1_length_907998_cov_27.5965_ID_1-processed-gene-5.28-mRNA-1	gene=snap_masked-NODE_1_length_907998_cov_27.5965_ID_1-processed-gene-5.28	CDS=1-3219	0.342236
snap_masked-NODE_1_length_907998_cov_27.5965_ID_1-processed-gene-8.113-mRNA-1	gene=snap_masked-NODE_1_length_907998_cov_27.5965_ID_1-processed-gene-8.113	CDS=1-1524	0.281077
snap_masked-NODE_19_length_144936_cov_28.4494_ID_37-processed-gene-0.169-mRNA-1	gene=snap_masked-NODE_19_length_144936_cov_28.4494_ID_37-processed-gene-0.169	CDS=1-1446	0.361065
snap_masked-NODE_9_length_479268_cov_27.3414_ID_17-processed-gene-2.129-mRNA-1	gene=snap_masked-NODE_9_length_479268_cov_27.3414_ID_17-processed-gene-2.129	CDS=1-3663	0.263922
genemark-NODE_4_length_706832_cov_27.5555_ID_7-processed-gene-0.84-mRNA-1	gene=genemark-NODE_4_length_706832_cov_27.5555_ID_7-processed-gene-0.84	CDS=1-1659	0.265887
snap_masked-NODE_17_length_240136_cov_29.3823_ID_33-processed-gene-1.191-mRNA-1	gene=snap_masked-NODE_17_length_240136_cov_29.3823_ID_33-processed-gene-1.191	CDS=1-2037	0.267109
augustus_masked-NODE_3_length_740742_cov_27.1728_ID_5-processed-gene-6.104-mRNA-1	gene=augustus_masked-NODE_3_length_740742_cov_27.1728_ID_5-processed-gene-6.104	CDS=1-3561	0.254224
augustus_masked-NODE_7_length_533625_cov_27.154_ID_13-processed-gene-2.116-mRNA-1	gene=augustus_masked-NODE_7_length_533625_cov_27.154_ID_13-processed-gene-2.116	CDS=1-1050	0.237626
snap_masked-NODE_19_length_144936_cov_28.4494_ID_37-processed-gene-0.156-mRNA-1	gene=snap_masked-NODE_19_length_144936_cov_28.4494_ID_37-processed-gene-0.156	CDS=1-918	0.285464
snap_masked-NODE_7_length_533625_cov_27.154_ID_13-processed-gene-0.13-mRNA-1	gene=snap_masked-NODE_7_length_533625_cov_27.154_ID_13-processed-gene-0.13	CDS=1-372	0.246694
snap_masked-NODE_4_length_706832_cov_27.5555_ID_7-processed-gene-1.53-mRNA-1	gene=snap_masked-NODE_4_length_706832_cov_27.5555_ID_7-processed-gene-1.53	CDS=1-1302	0.307821
snap_masked-NODE_3_length_740742_cov_27.1728_ID_5-processed-gene-3.113-mRNA-1	gene=snap_masked-NODE_3_length_740742_cov_27.1728_ID_5-processed-gene-3.113	CDS=1-2328	0.285851
maker-NODE_3_length_740742_cov_27.1728_ID_5-augustus-gene-0.47-mRNA-1	gene=maker-NODE_3_length_740742_cov_27.1728_ID_5-augustus-gene-0.47	CDS=1-1542	0.334911
snap_masked-NODE_15_length_291038_cov_28.0476_ID_29-processed-gene-1.234-mRNA-1	gene=snap_masked-NODE_15_length_291038_cov_28.0476_ID_29-processed-gene-1.234	CDS=1-2079	0.260666
augustus_masked-NODE_9_length_479268_cov_27.3414_ID_17-processed-gene-3.161-mRNA-1	gene=augustus_masked-NODE_9_length_479268_cov_27.3414_ID_17-processed-gene-3.161	CDS=1-615	0.267533
snap_masked-NODE_33_length_27283_cov_33.7692_ID_65-processed-gene-0.36-mRNA-1	gene=snap_masked-NODE_33_length_27283_cov_33.7692_ID_65-processed-gene-0.36	CDS=1-792	0.305869
maker-NODE_19_length_144936_cov_28.4494_ID_37-snap-gene-0.139-mRNA-1	gene=maker-NODE_19_length_144936_cov_28.4494_ID_37-snap-gene-0.139	CDS=1-1884	0.276095
snap_masked-NODE_6_length_597287_cov_27.2088_ID_11-processed-gene-4.103-mRNA-1	gene=snap_masked-NODE_6_length_597287_cov_27.2088_ID_11-processed-gene-4.103	CDS=1-798	0.261775
snap_masked-NODE_1_length_907998_cov_27.5965_ID_1-processed-gene-6.19-mRNA-1	gene=snap_masked-NODE_1_length_907998_cov_27.5965_ID_1-processed-gene-6.19	CDS=1-1965	0.304945
augustus_masked-NODE_2_length_765917_cov_27.8866_ID_3-processed-gene-2.155-mRNA-1	gene=augustus_masked-NODE_2_length_765917_cov_27.8866_ID_3-processed-gene-2.155	CDS=1-1077	0.232817
snap_masked-NODE_13_length_344462_cov_51.4643_ID_25-processed-gene-1.48-mRNA-1	gene=snap_masked-NODE_13_length_344462_cov_51.4643_ID_25-processed-gene-1.48	CDS=1-735	0.363557
snap_masked-NODE_9_length_479268_cov_27.3414_ID_17-processed-gene-3.87-mRNA-1	gene=snap_masked-NODE_9_length_479268_cov_27.3414_ID_17-processed-gene-3.87	CDS=1-3600	0.300525
snap_masked-NODE_20_length_127591_cov_27.0495_ID_39-processed-gene-0.4-mRNA-1	gene=snap_masked-NODE_20_length_127591_cov_27.0495_ID_39-processed-gene-0.4	CDS=1-882	0.252235
snap_masked-NODE_14_length_314412_cov_27.9629_ID_27-processed-gene-2.10-mRNA-1	gene=snap_masked-NODE_14_length_314412_cov_27.9629_ID_27-processed-gene-2.10	CDS=1-2034	0.32366
snap_masked-NODE_9_length_479268_cov_27.3414_ID_17-processed-gene-3.1-mRNA-1	gene=snap_masked-NODE_9_length_479268_cov_27.3414_ID_17-processed-gene-3.1	CDS=1-1392	0.265277
maker-NODE_4_length_706832_cov_27.5555_ID_7-augustus-gene-1.0-mRNA-1	gene=maker-NODE_4_length_706832_cov_27.5555_ID_7-augustus-gene-1.0	CDS=1-4503	0.276128
snap_masked-NODE_6_length_597287_cov_27.2088_ID_11-processed-gene-1.89-mRNA-1	gene=snap_masked-NODE_6_length_597287_cov_27.2088_ID_11-processed-gene-1.89	CDS=1-2505	0.255311
snap_masked-NODE_11_length_412906_cov_27.0339_ID_21-processed-gene-3.132-mRNA-1	gene=snap_masked-NODE_11_length_412906_cov_27.0339_ID_21-processed-gene-3.132	CDS=1-3288	0.25758
genemark-NODE_8_length_516559_cov_30.1547_ID_15-processed-gene-3.68-mRNA-1	gene=genemark-NODE_8_length_516559_cov_30.1547_ID_15-processed-gene-3.68	CDS=1-2496	0.263145
augustus_masked-NODE_4_length_706832_cov_27.5555_ID_7-processed-gene-1.139-mRNA-1	gene=augustus_masked-NODE_4_length_706832_cov_27.5555_ID_7-processed-gene-1.139	CDS=1-492	0.266557
genemark-NODE_17_length_240136_cov_29.3823_ID_33-processed-gene-0.66-mRNA-1	gene=genemark-NODE_17_length_240136_cov_29.3823_ID_33-processed-gene-0.66	CDS=1-1731	0.255033
augustus_masked-NODE_32_length_28180_cov_37.9536_ID_63-processed-gene-0.1-mRNA-1	gene=augustus_masked-NODE_32_length_28180_cov_37.9536_ID_63-processed-gene-0.1	CDS=1-1146	0.245633
snap_masked-NODE_9_length_479268_cov_27.3414_ID_17-processed-gene-1.18-mRNA-1	gene=snap_masked-NODE_9_length_479268_cov_27.3414_ID_17-processed-gene-1.18	CDS=1-1053	0.274894
genemark-NODE_7_length_533625_cov_27.154_ID_13-processed-gene-4.128-mRNA-1	gene=genemark-NODE_7_length_533625_cov_27.154_ID_13-processed-gene-4.128	CDS=1-1302	0.300271
snap_masked-NODE_17_length_240136_cov_29.3823_ID_33-processed-gene-1.145-mRNA-1	gene=snap_masked-NODE_17_length_240136_cov_29.3823_ID_33-processed-gene-1.145	CDS=1-2421	0.250957
snap_masked-NODE_11_length_412906_cov_27.0339_ID_21-processed-gene-2.36-mRNA-1	gene=snap_masked-NODE_11_length_412906_cov_27.0339_ID_21-processed-gene-2.36	CDS=1-423	0.316027
augustus_masked-NODE_2_length_765917_cov_27.8866_ID_3-processed-gene-4.56-mRNA-1	gene=augustus_masked-NODE_2_length_765917_cov_27.8866_ID_3-processed-gene-4.56	CDS=1-366	0.628383
maker-NODE_3_length_740742_cov_27.1728_ID_5-augustus-gene-3.82-mRNA-1	gene=maker-NODE_3_length_740742_cov_27.1728_ID_5-augustus-gene-3.82	CDS=1-9090	0.285101
snap_masked-NODE_1_length_907998_cov_27.5965_ID_1-processed-gene-0.83-mRNA-1	gene=snap_masked-NODE_1_length_907998_cov_27.5965_ID_1-processed-gene-0.83	CDS=1-882	0.291542
snap_masked-NODE_10_length_474261_cov_27.8157_ID_19-processed-gene-3.32-mRNA-1	gene=snap_masked-NODE_10_length_474261_cov_27.8157_ID_19-processed-gene-3.32	CDS=1-5595	0.275531
augustus_masked-NODE_10_length_474261_cov_27.8157_ID_19-processed-gene-0.58-mRNA-1	gene=augustus_masked-NODE_10_length_474261_cov_27.8157_ID_19-processed-gene-0.58	CDS=1-7101	0.242301
snap_masked-NODE_11_length_412906_cov_27.0339_ID_21-processed-gene-2.24-mRNA-1	gene=snap_masked-NODE_11_length_412906_cov_27.0339_ID_21-processed-gene-2.24	CDS=1-912	0.253165
genemark-NODE_3_length_740742_cov_27.1728_ID_5-processed-gene-2.65-mRNA-1	gene=genemark-NODE_3_length_740742_cov_27.1728_ID_5-processed-gene-2.65	CDS=1-846	0.295881
snap_masked-NODE_1_length_907998_cov_27.5965_ID_1-processed-gene-8.121-mRNA-1	gene=snap_masked-NODE_1_length_907998_cov_27.5965_ID_1-processed-gene-8.121	CDS=1-1557	0.33217
snap_masked-NODE_9_length_479268_cov_27.3414_ID_17-processed-gene-3.79-mRNA-1	gene=snap_masked-NODE_9_length_479268_cov_27.3414_ID_17-processed-gene-3.79	CDS=1-1071	0.295668
snap_masked-NODE_22_length_97324_cov_29.8668_ID_43-processed-gene-0.9-mRNA-1	gene=snap_masked-NODE_22_length_97324_cov_29.8668_ID_43-processed-gene-0.9	CDS=1-2121	0.361481
snap_masked-NODE_4_length_706832_cov_27.5555_ID_7-processed-gene-5.55-mRNA-1	gene=snap_masked-NODE_4_length_706832_cov_27.5555_ID_7-processed-gene-5.55	CDS=1-1017	0.232321
snap_masked-NODE_12_length_381431_cov_26.8905_ID_23-processed-gene-0.38-mRNA-1	gene=snap_masked-NODE_12_length_381431_cov_26.8905_ID_23-processed-gene-0.38	CDS=1-1719	0.283885
snap_masked-NODE_12_length_381431_cov_26.8905_ID_23-processed-gene-1.164-mRNA-1	gene=snap_masked-NODE_12_length_381431_cov_26.8905_ID_23-processed-gene-1.164	CDS=1-888	0.266789
snap_masked-NODE_7_length_533625_cov_27.154_ID_13-processed-gene-0.14-mRNA-1	gene=snap_masked-NODE_7_length_533625_cov_27.154_ID_13-processed-gene-0.14	CDS=1-1566	0.294734
snap_masked-NODE_11_length_412906_cov_27.0339_ID_21-processed-gene-3.144-mRNA-1	gene=snap_masked-NODE_11_length_412906_cov_27.0339_ID_21-processed-gene-3.144	CDS=1-411	0.401412
augustus_masked-NODE_1_length_907998_cov_27.5965_ID_1-processed-gene-7.42-mRNA-1	gene=augustus_masked-NODE_1_length_907998_cov_27.5965_ID_1-processed-gene-7.42	CDS=1-615	0.274676
snap_masked-NODE_1_length_907998_cov_27.5965_ID_1-processed-gene-2.131-mRNA-1	gene=snap_masked-NODE_1_length_907998_cov_27.5965_ID_1-processed-gene-2.131	CDS=1-2430	0.321488
snap_masked-NODE_1_length_907998_cov_27.5965_ID_1-processed-gene-0.80-mRNA-1	gene=snap_masked-NODE_1_length_907998_cov_27.5965_ID_1-processed-gene-0.80	CDS=1-1527	0.282844
snap_masked-NODE_14_length_314412_cov_27.9629_ID_27-processed-gene-2.50-mRNA-1	gene=snap_masked-NODE_14_length_314412_cov_27.9629_ID_27-processed-gene-2.50	CDS=1-960	0.341302
genemark-NODE_7_length_533625_cov_27.154_ID_13-processed-gene-4.123-mRNA-1	gene=genemark-NODE_7_length_533625_cov_27.154_ID_13-processed-gene-4.123	CDS=1-1149	0.255486
snap_masked-NODE_11_length_412906_cov_27.0339_ID_21-processed-gene-3.166-mRNA-1	gene=snap_masked-NODE_11_length_412906_cov_27.0339_ID_21-processed-gene-3.166	CDS=1-873	0.263305
snap_masked-NODE_20_length_127591_cov_27.0495_ID_39-processed-gene-0.61-mRNA-1	gene=snap_masked-NODE_20_length_127591_cov_27.0495_ID_39-processed-gene-0.61	CDS=1-1167	0.269881
snap_masked-NODE_7_length_533625_cov_27.154_ID_13-processed-gene-1.41-mRNA-1	gene=snap_masked-NODE_7_length_533625_cov_27.154_ID_13-processed-gene-1.41	CDS=1-792	0.245493
augustus_masked-NODE_8_length_516559_cov_30.1547_ID_15-processed-gene-1.142-mRNA-1	gene=augustus_masked-NODE_8_length_516559_cov_30.1547_ID_15-processed-gene-1.142	CDS=1-1473	0.295769
maker-NODE_4_length_706832_cov_27.5555_ID_7-augustus-gene-0.0-mRNA-1	gene=maker-NODE_4_length_706832_cov_27.5555_ID_7-augustus-gene-0.0	CDS=1-6042	0.266728
snap_masked-NODE_3_length_740742_cov_27.1728_ID_5-processed-gene-5.27-mRNA-1	gene=snap_masked-NODE_3_length_740742_cov_27.1728_ID_5-processed-gene-5.27	CDS=1-813	0.302852
snap_masked-NODE_8_length_516559_cov_30.1547_ID_15-processed-gene-3.140-mRNA-1	gene=snap_masked-NODE_8_length_516559_cov_30.1547_ID_15-processed-gene-3.140	CDS=1-1845	0.261783
snap_masked-NODE_3_length_740742_cov_27.1728_ID_5-processed-gene-3.125-mRNA-1	gene=snap_masked-NODE_3_length_740742_cov_27.1728_ID_5-processed-gene-3.125	CDS=1-396	0.295762
snap_masked-NODE_9_length_479268_cov_27.3414_ID_17-processed-gene-3.2-mRNA-1	gene=snap_masked-NODE_9_length_479268_cov_27.3414_ID_17-processed-gene-3.2	CDS=1-444	0.283725
snap_masked-NODE_6_length_597287_cov_27.2088_ID_11-processed-gene-4.149-mRNA-1	gene=snap_masked-NODE_6_length_597287_cov_27.2088_ID_11-processed-gene-4.149	CDS=1-2880	0.269446
snap_masked-NODE_17_length_240136_cov_29.3823_ID_33-processed-gene-0.16-mRNA-1	gene=snap_masked-NODE_17_length_240136_cov_29.3823_ID_33-processed-gene-0.16	CDS=1-1674	0.233812
snap_masked-NODE_1_length_907998_cov_27.5965_ID_1-processed-gene-4.114-mRNA-1	gene=snap_masked-NODE_1_length_907998_cov_27.5965_ID_1-processed-gene-4.114	CDS=1-1236	0.260158
snap_masked-NODE_14_length_314412_cov_27.9629_ID_27-processed-gene-2.28-mRNA-1	gene=snap_masked-NODE_14_length_314412_cov_27.9629_ID_27-processed-gene-2.28	CDS=1-1116	0.230827
snap_masked-NODE_3_length_740742_cov_27.1728_ID_5-processed-gene-1.62-mRNA-1	gene=snap_masked-NODE_3_length_740742_cov_27.1728_ID_5-processed-gene-1.62	CDS=1-2298	0.249085
snap_masked-NODE_4_length_706832_cov_27.5555_ID_7-processed-gene-4.142-mRNA-1	gene=snap_masked-NODE_4_length_706832_cov_27.5555_ID_7-processed-gene-4.142	CDS=1-1422	0.273291
snap_masked-NODE_22_length_97324_cov_29.8668_ID_43-processed-gene-0.48-mRNA-1	gene=snap_masked-NODE_22_length_97324_cov_29.8668_ID_43-processed-gene-0.48	CDS=1-1092	0.278795
snap_masked-NODE_19_length_144936_cov_28.4494_ID_37-processed-gene-0.206-mRNA-1	gene=snap_masked-NODE_19_length_144936_cov_28.4494_ID_37-processed-gene-0.206	CDS=1-2241	0.244395
maker-NODE_4_length_706832_cov_27.5555_ID_7-snap-gene-5.113-mRNA-1	gene=maker-NODE_4_length_706832_cov_27.5555_ID_7-snap-gene-5.113	CDS=1-762	0.5139
snap_masked-NODE_20_length_127591_cov_27.0495_ID_39-processed-gene-0.32-mRNA-1	gene=snap_masked-NODE_20_length_127591_cov_27.0495_ID_39-processed-gene-0.32	CDS=1-663	0.286803
genemark-NODE_1_length_907998_cov_27.5965_ID_1-processed-gene-4.77-mRNA-1	gene=genemark-NODE_1_length_907998_cov_27.5965_ID_1-processed-gene-4.77	CDS=1-1383	0.273237
snap_masked-NODE_5_length_653240_cov_27.0146_ID_9-processed-gene-1.46-mRNA-1	gene=snap_masked-NODE_5_length_653240_cov_27.0146_ID_9-processed-gene-1.46	CDS=1-498	0.300896
snap_masked-NODE_7_length_533625_cov_27.154_ID_13-processed-gene-4.9-mRNA-1	gene=snap_masked-NODE_7_length_533625_cov_27.154_ID_13-processed-gene-4.9	CDS=1-1050	0.292189
snap_masked-NODE_14_length_314412_cov_27.9629_ID_27-processed-gene-2.19-mRNA-1	gene=snap_masked-NODE_14_length_314412_cov_27.9629_ID_27-processed-gene-2.19	CDS=1-1437	0.268496
snap_masked-NODE_20_length_127591_cov_27.0495_ID_39-processed-gene-0.36-mRNA-1	gene=snap_masked-NODE_20_length_127591_cov_27.0495_ID_39-processed-gene-0.36	CDS=1-1431	0.266066
snap_masked-NODE_2_length_765917_cov_27.8866_ID_3-processed-gene-2.54-mRNA-1	gene=snap_masked-NODE_2_length_765917_cov_27.8866_ID_3-processed-gene-2.54	CDS=1-1863	0.242866
snap_masked-NODE_3_length_740742_cov_27.1728_ID_5-processed-gene-5.26-mRNA-1	gene=snap_masked-NODE_3_length_740742_cov_27.1728_ID_5-processed-gene-5.26	CDS=1-1617	0.265775
genemark-NODE_11_length_412906_cov_27.0339_ID_21-processed-gene-2.65-mRNA-1	gene=genemark-NODE_11_length_412906_cov_27.0339_ID_21-processed-gene-2.65	CDS=1-1506	0.263131
augustus_masked-NODE_5_length_653240_cov_27.0146_ID_9-processed-gene-1.162-mRNA-1	gene=augustus_masked-NODE_5_length_653240_cov_27.0146_ID_9-processed-gene-1.162	CDS=1-606	0.232885
augustus_masked-NODE_2_length_765917_cov_27.8866_ID_3-processed-gene-3.135-mRNA-1	gene=augustus_masked-NODE_2_length_765917_cov_27.8866_ID_3-processed-gene-3.135	CDS=1-489	0.284625
augustus_masked-NODE_1_length_907998_cov_27.5965_ID_1-processed-gene-4.21-mRNA-1	gene=augustus_masked-NODE_1_length_907998_cov_27.5965_ID_1-processed-gene-4.21	CDS=1-789	0.273441
snap_masked-NODE_3_length_740742_cov_27.1728_ID_5-processed-gene-0.21-mRNA-1	gene=snap_masked-NODE_3_length_740742_cov_27.1728_ID_5-processed-gene-0.21	CDS=1-1614	0.264015
snap_masked-NODE_6_length_597287_cov_27.2088_ID_11-processed-gene-4.101-mRNA-1	gene=snap_masked-NODE_6_length_597287_cov_27.2088_ID_11-processed-gene-4.101	CDS=1-1665	0.354325
snap_masked-NODE_1_length_907998_cov_27.5965_ID_1-processed-gene-0.84-mRNA-1	gene=snap_masked-NODE_1_length_907998_cov_27.5965_ID_1-processed-gene-0.84	CDS=1-897	0.26144
snap_masked-NODE_1_length_907998_cov_27.5965_ID_1-processed-gene-2.136-mRNA-1	gene=snap_masked-NODE_1_length_907998_cov_27.5965_ID_1-processed-gene-2.136	CDS=1-501	0.397189
snap_masked-NODE_4_length_706832_cov_27.5555_ID_7-processed-gene-5.44-mRNA-1	gene=snap_masked-NODE_4_length_706832_cov_27.5555_ID_7-processed-gene-5.44	CDS=1-999	0.288554
snap_masked-NODE_5_length_653240_cov_27.0146_ID_9-processed-gene-1.25-mRNA-1	gene=snap_masked-NODE_5_length_653240_cov_27.0146_ID_9-processed-gene-1.25	CDS=1-570	0.251246
augustus_masked-NODE_11_length_412906_cov_27.0339_ID_21-processed-gene-0.98-mRNA-1	gene=augustus_masked-NODE_11_length_412906_cov_27.0339_ID_21-processed-gene-0.98	CDS=1-948	0.279991
snap_masked-NODE_3_length_740742_cov_27.1728_ID_5-processed-gene-2.19-mRNA-1	gene=snap_masked-NODE_3_length_740742_cov_27.1728_ID_5-processed-gene-2.19	CDS=1-1344	0.268697
snap_masked-NODE_10_length_474261_cov_27.8157_ID_19-processed-gene-0.97-mRNA-1	gene=snap_masked-NODE_10_length_474261_cov_27.8157_ID_19-processed-gene-0.97	CDS=1-3444	0.255965
snap_masked-NODE_3_length_740742_cov_27.1728_ID_5-processed-gene-1.83-mRNA-1	gene=snap_masked-NODE_3_length_740742_cov_27.1728_ID_5-processed-gene-1.83	CDS=1-642	0.29962
augustus_masked-NODE_2_length_765917_cov_27.8866_ID_3-processed-gene-1.77-mRNA-1	gene=augustus_masked-NODE_2_length_765917_cov_27.8866_ID_3-processed-gene-1.77	CDS=1-2259	0.267714
snap_masked-NODE_12_length_381431_cov_26.8905_ID_23-processed-gene-1.137-mRNA-1	gene=snap_masked-NODE_12_length_381431_cov_26.8905_ID_23-processed-gene-1.137	CDS=1-1002	0.305875
snap_masked-NODE_6_length_597287_cov_27.2088_ID_11-processed-gene-4.113-mRNA-1	gene=snap_masked-NODE_6_length_597287_cov_27.2088_ID_11-processed-gene-4.113	CDS=1-810	0.279616
snap_masked-NODE_1_length_907998_cov_27.5965_ID_1-processed-gene-1.14-mRNA-1	gene=snap_masked-NODE_1_length_907998_cov_27.5965_ID_1-processed-gene-1.14	CDS=1-1611	0.264239
snap_masked-NODE_7_length_533625_cov_27.154_ID_13-processed-gene-4.18-mRNA-1	gene=snap_masked-NODE_7_length_533625_cov_27.154_ID_13-processed-gene-4.18	CDS=1-981	0.238044
snap_masked-NODE_20_length_127591_cov_27.0495_ID_39-processed-gene-0.55-mRNA-1	gene=snap_masked-NODE_20_length_127591_cov_27.0495_ID_39-processed-gene-0.55	CDS=1-921	0.248729
snap_masked-NODE_10_length_474261_cov_27.8157_ID_19-processed-gene-3.21-mRNA-1	gene=snap_masked-NODE_10_length_474261_cov_27.8157_ID_19-processed-gene-3.21	CDS=1-585	0.302642
maker-NODE_21_length_102092_cov_29.7414_ID_41-snap-gene-0.158-mRNA-1	gene=maker-NODE_21_length_102092_cov_29.7414_ID_41-snap-gene-0.158	CDS=1-7386	0.276939
snap_masked-NODE_9_length_479268_cov_27.3414_ID_17-processed-gene-0.125-mRNA-1	gene=snap_masked-NODE_9_length_479268_cov_27.3414_ID_17-processed-gene-0.125	CDS=1-2769	0.290059
augustus_masked-NODE_3_length_740742_cov_27.1728_ID_5-processed-gene-5.43-mRNA-1	gene=augustus_masked-NODE_3_length_740742_cov_27.1728_ID_5-processed-gene-5.43	CDS=1-2349	0.23639
maker-NODE_7_length_533625_cov_27.154_ID_13-augustus-gene-4.74-mRNA-1	gene=maker-NODE_7_length_533625_cov_27.154_ID_13-augustus-gene-4.74	CDS=1-1725	0.310848
snap_masked-NODE_4_length_706832_cov_27.5555_ID_7-processed-gene-4.138-mRNA-1	gene=snap_masked-NODE_4_length_706832_cov_27.5555_ID_7-processed-gene-4.138	CDS=1-1473	0.356306
snap_masked-NODE_5_length_653240_cov_27.0146_ID_9-processed-gene-5.25-mRNA-1	gene=snap_masked-NODE_5_length_653240_cov_27.0146_ID_9-processed-gene-5.25	CDS=1-1356	0.283477
genemark-NODE_23_length_83208_cov_26.9237_ID_45-processed-gene-0.131-mRNA-1	gene=genemark-NODE_23_length_83208_cov_26.9237_ID_45-processed-gene-0.131	CDS=1-1302	0.245115
genemark-NODE_8_length_516559_cov_30.1547_ID_15-processed-gene-1.74-mRNA-1	gene=genemark-NODE_8_length_516559_cov_30.1547_ID_15-processed-gene-1.74	CDS=1-528	0.283678
snap_masked-NODE_9_length_479268_cov_27.3414_ID_17-processed-gene-3.64-mRNA-1	gene=snap_masked-NODE_9_length_479268_cov_27.3414_ID_17-processed-gene-3.64	CDS=1-414	0.271262
snap_masked-NODE_19_length_144936_cov_28.4494_ID_37-processed-gene-0.200-mRNA-1	gene=snap_masked-NODE_19_length_144936_cov_28.4494_ID_37-processed-gene-0.200	CDS=1-1740	0.232375
snap_masked-NODE_15_length_291038_cov_28.0476_ID_29-processed-gene-1.266-mRNA-1	gene=snap_masked-NODE_15_length_291038_cov_28.0476_ID_29-processed-gene-1.266	CDS=1-1170	0.341528
genemark-NODE_2_length_765917_cov_27.8866_ID_3-processed-gene-6.131-mRNA-1	gene=genemark-NODE_2_length_765917_cov_27.8866_ID_3-processed-gene-6.131	CDS=1-1203	0.220001
snap_masked-NODE_6_length_597287_cov_27.2088_ID_11-processed-gene-3.23-mRNA-1	gene=snap_masked-NODE_6_length_597287_cov_27.2088_ID_11-processed-gene-3.23	CDS=1-1287	0.236169
snap_masked-NODE_17_length_240136_cov_29.3823_ID_33-processed-gene-1.177-mRNA-1	gene=snap_masked-NODE_17_length_240136_cov_29.3823_ID_33-processed-gene-1.177	CDS=1-396	0.287567
snap_masked-NODE_30_length_28311_cov_29.3279_ID_59-processed-gene-0.22-mRNA-1	gene=snap_masked-NODE_30_length_28311_cov_29.3279_ID_59-processed-gene-0.22	CDS=1-1704	0.298869
augustus_masked-NODE_23_length_83208_cov_26.9237_ID_45-processed-gene-0.51-mRNA-1	gene=augustus_masked-NODE_23_length_83208_cov_26.9237_ID_45-processed-gene-0.51	CDS=1-1872	0.261459
genemark-NODE_9_length_479268_cov_27.3414_ID_17-processed-gene-3.232-mRNA-1	gene=genemark-NODE_9_length_479268_cov_27.3414_ID_17-processed-gene-3.232	CDS=1-963	0.270055
snap_masked-NODE_8_length_516559_cov_30.1547_ID_15-processed-gene-3.115-mRNA-1	gene=snap_masked-NODE_8_length_516559_cov_30.1547_ID_15-processed-gene-3.115	CDS=1-1611	0.278634
snap_masked-NODE_2_length_765917_cov_27.8866_ID_3-processed-gene-2.9-mRNA-1	gene=snap_masked-NODE_2_length_765917_cov_27.8866_ID_3-processed-gene-2.9	CDS=1-441	0.275054
snap_masked-NODE_3_length_740742_cov_27.1728_ID_5-processed-gene-4.104-mRNA-1	gene=snap_masked-NODE_3_length_740742_cov_27.1728_ID_5-processed-gene-4.104	CDS=1-2259	0.285271
snap_masked-NODE_15_length_291038_cov_28.0476_ID_29-processed-gene-0.8-mRNA-1	gene=snap_masked-NODE_15_length_291038_cov_28.0476_ID_29-processed-gene-0.8	CDS=1-4536	0.236257
maker-NODE_8_length_516559_cov_30.1547_ID_15-snap-gene-1.56-mRNA-1	gene=maker-NODE_8_length_516559_cov_30.1547_ID_15-snap-gene-1.56	CDS=1-1926	0.266385
snap_masked-NODE_17_length_240136_cov_29.3823_ID_33-processed-gene-1.181-mRNA-1	gene=snap_masked-NODE_17_length_240136_cov_29.3823_ID_33-processed-gene-1.181	CDS=1-6420	0.316857
augustus_masked-NODE_5_length_653240_cov_27.0146_ID_9-processed-gene-0.116-mRNA-1	gene=augustus_masked-NODE_5_length_653240_cov_27.0146_ID_9-processed-gene-0.116	CDS=1-2505	0.256431
snap_masked-NODE_9_length_479268_cov_27.3414_ID_17-processed-gene-2.139-mRNA-1	gene=snap_masked-NODE_9_length_479268_cov_27.3414_ID_17-processed-gene-2.139	CDS=1-1809	0.287025
augustus_masked-NODE_21_length_102092_cov_29.7414_ID_41-processed-gene-0.18-mRNA-1	gene=augustus_masked-NODE_21_length_102092_cov_29.7414_ID_41-processed-gene-0.18	CDS=1-876	0.219484
genemark-NODE_4_length_706832_cov_27.5555_ID_7-processed-gene-1.59-mRNA-1	gene=genemark-NODE_4_length_706832_cov_27.5555_ID_7-processed-gene-1.59	CDS=1-1053	0.281721
snap_masked-NODE_6_length_597287_cov_27.2088_ID_11-processed-gene-3.25-mRNA-1	gene=snap_masked-NODE_6_length_597287_cov_27.2088_ID_11-processed-gene-3.25	CDS=1-2478	0.245385
snap_masked-NODE_2_length_765917_cov_27.8866_ID_3-processed-gene-6.82-mRNA-1	gene=snap_masked-NODE_2_length_765917_cov_27.8866_ID_3-processed-gene-6.82	CDS=1-1401	0.257462
snap_masked-NODE_10_length_474261_cov_27.8157_ID_19-processed-gene-1.108-mRNA-1	gene=snap_masked-NODE_10_length_474261_cov_27.8157_ID_19-processed-gene-1.108	CDS=1-597	0.309111
snap_masked-NODE_5_length_653240_cov_27.0146_ID_9-processed-gene-4.28-mRNA-1	gene=snap_masked-NODE_5_length_653240_cov_27.0146_ID_9-processed-gene-4.28	CDS=1-891	0.477714
snap_masked-NODE_3_length_740742_cov_27.1728_ID_5-processed-gene-3.119-mRNA-1	gene=snap_masked-NODE_3_length_740742_cov_27.1728_ID_5-processed-gene-3.119	CDS=1-3057	0.277226
snap_masked-NODE_5_length_653240_cov_27.0146_ID_9-processed-gene-5.66-mRNA-1	gene=snap_masked-NODE_5_length_653240_cov_27.0146_ID_9-processed-gene-5.66	CDS=1-981	0.243363
genemark-NODE_1_length_907998_cov_27.5965_ID_1-processed-gene-7.135-mRNA-1	gene=genemark-NODE_1_length_907998_cov_27.5965_ID_1-processed-gene-7.135	CDS=1-2487	0.291437
snap_masked-NODE_43_length_5865_cov_88.8478_ID_85-processed-gene-0.1-mRNA-1	gene=snap_masked-NODE_43_length_5865_cov_88.8478_ID_85-processed-gene-0.1	CDS=1-1017	0.255839
snap_masked-NODE_1_length_907998_cov_27.5965_ID_1-processed-gene-2.140-mRNA-1	gene=snap_masked-NODE_1_length_907998_cov_27.5965_ID_1-processed-gene-2.140	CDS=1-1077	0.242774
snap_masked-NODE_7_length_533625_cov_27.154_ID_13-processed-gene-2.42-mRNA-1	gene=snap_masked-NODE_7_length_533625_cov_27.154_ID_13-processed-gene-2.42	CDS=1-684	0.292702
snap_masked-NODE_2_length_765917_cov_27.8866_ID_3-processed-gene-2.28-mRNA-1	gene=snap_masked-NODE_2_length_765917_cov_27.8866_ID_3-processed-gene-2.28	CDS=1-492	0.324777
snap_masked-NODE_5_length_653240_cov_27.0146_ID_9-processed-gene-1.7-mRNA-1	gene=snap_masked-NODE_5_length_653240_cov_27.0146_ID_9-processed-gene-1.7	CDS=1-1935	0.279391
snap_masked-NODE_5_length_653240_cov_27.0146_ID_9-processed-gene-5.30-mRNA-1	gene=snap_masked-NODE_5_length_653240_cov_27.0146_ID_9-processed-gene-5.30	CDS=1-1167	0.247362
augustus_masked-NODE_4_length_706832_cov_27.5555_ID_7-processed-gene-6.109-mRNA-1	gene=augustus_masked-NODE_4_length_706832_cov_27.5555_ID_7-processed-gene-6.109	CDS=1-1203	0.251665
snap_masked-NODE_11_length_412906_cov_27.0339_ID_21-processed-gene-3.155-mRNA-1	gene=snap_masked-NODE_11_length_412906_cov_27.0339_ID_21-processed-gene-3.155	CDS=1-1122	0.257818
snap_masked-NODE_8_length_516559_cov_30.1547_ID_15-processed-gene-0.57-mRNA-1	gene=snap_masked-NODE_8_length_516559_cov_30.1547_ID_15-processed-gene-0.57	CDS=1-4173	0.257123
augustus_masked-NODE_4_length_706832_cov_27.5555_ID_7-processed-gene-0.97-mRNA-1	gene=augustus_masked-NODE_4_length_706832_cov_27.5555_ID_7-processed-gene-0.97	CDS=1-5166	0.292038
snap_masked-NODE_7_length_533625_cov_27.154_ID_13-processed-gene-2.9-mRNA-1	gene=snap_masked-NODE_7_length_533625_cov_27.154_ID_13-processed-gene-2.9	CDS=1-942	0.339766
augustus_masked-NODE_1_length_907998_cov_27.5965_ID_1-processed-gene-5.101-mRNA-1	gene=augustus_masked-NODE_1_length_907998_cov_27.5965_ID_1-processed-gene-5.101	CDS=1-1725	0.267609
augustus_masked-NODE_12_length_381431_cov_26.8905_ID_23-processed-gene-0.110-mRNA-1	gene=augustus_masked-NODE_12_length_381431_cov_26.8905_ID_23-processed-gene-0.110	CDS=1-2610	0.272635
snap_masked-NODE_1_length_907998_cov_27.5965_ID_1-processed-gene-7.78-mRNA-1	gene=snap_masked-NODE_1_length_907998_cov_27.5965_ID_1-processed-gene-7.78	CDS=1-819	0.251751
genemark-NODE_9_length_479268_cov_27.3414_ID_17-processed-gene-2.106-mRNA-1	gene=genemark-NODE_9_length_479268_cov_27.3414_ID_17-processed-gene-2.106	CDS=1-1344	0.222747
snap_masked-NODE_4_length_706832_cov_27.5555_ID_7-processed-gene-0.27-mRNA-1	gene=snap_masked-NODE_4_length_706832_cov_27.5555_ID_7-processed-gene-0.27	CDS=1-2271	0.251509
snap_masked-NODE_17_length_240136_cov_29.3823_ID_33-processed-gene-0.8-mRNA-1	gene=snap_masked-NODE_17_length_240136_cov_29.3823_ID_33-processed-gene-0.8	CDS=1-693	0.295404
snap_masked-NODE_6_length_597287_cov_27.2088_ID_11-processed-gene-4.112-mRNA-1	gene=snap_masked-NODE_6_length_597287_cov_27.2088_ID_11-processed-gene-4.112	CDS=1-1503	0.378466
snap_masked-NODE_15_length_291038_cov_28.0476_ID_29-processed-gene-1.290-mRNA-1	gene=snap_masked-NODE_15_length_291038_cov_28.0476_ID_29-processed-gene-1.290	CDS=1-1470	0.244292
augustus_masked-NODE_4_length_706832_cov_27.5555_ID_7-processed-gene-6.119-mRNA-1	gene=augustus_masked-NODE_4_length_706832_cov_27.5555_ID_7-processed-gene-6.119	CDS=1-543	0.270324
snap_masked-NODE_3_length_740742_cov_27.1728_ID_5-processed-gene-0.13-mRNA-1	gene=snap_masked-NODE_3_length_740742_cov_27.1728_ID_5-processed-gene-0.13	CDS=1-2595	0.266641
snap_masked-NODE_1_length_907998_cov_27.5965_ID_1-processed-gene-1.33-mRNA-1	gene=snap_masked-NODE_1_length_907998_cov_27.5965_ID_1-processed-gene-1.33	CDS=1-915	0.328056
snap_masked-NODE_1_length_907998_cov_27.5965_ID_1-processed-gene-8.146-mRNA-1	gene=snap_masked-NODE_1_length_907998_cov_27.5965_ID_1-processed-gene-8.146	CDS=1-531	0.248782
snap_masked-NODE_6_length_597287_cov_27.2088_ID_11-processed-gene-2.65-mRNA-1	gene=snap_masked-NODE_6_length_597287_cov_27.2088_ID_11-processed-gene-2.65	CDS=1-1908	0.234099
augustus_masked-NODE_4_length_706832_cov_27.5555_ID_7-processed-gene-6.113-mRNA-1	gene=augustus_masked-NODE_4_length_706832_cov_27.5555_ID_7-processed-gene-6.113	CDS=1-786	0.300087
augustus_masked-NODE_14_length_314412_cov_27.9629_ID_27-processed-gene-0.14-mRNA-1	gene=augustus_masked-NODE_14_length_314412_cov_27.9629_ID_27-processed-gene-0.14	CDS=1-1608	0.225542
snap_masked-NODE_3_length_740742_cov_27.1728_ID_5-processed-gene-5.32-mRNA-1	gene=snap_masked-NODE_3_length_740742_cov_27.1728_ID_5-processed-gene-5.32	CDS=1-783	0.3569
snap_masked-NODE_21_length_102092_cov_29.7414_ID_41-processed-gene-0.128-mRNA-1	gene=snap_masked-NODE_21_length_102092_cov_29.7414_ID_41-processed-gene-0.128	CDS=1-2244	0.242835
snap_masked-NODE_13_length_344462_cov_51.4643_ID_25-processed-gene-0.60-mRNA-1	gene=snap_masked-NODE_13_length_344462_cov_51.4643_ID_25-processed-gene-0.60	CDS=1-2535	0.26788
snap_masked-NODE_5_length_653240_cov_27.0146_ID_9-processed-gene-0.46-mRNA-1	gene=snap_masked-NODE_5_length_653240_cov_27.0146_ID_9-processed-gene-0.46	CDS=1-1512	0.261309
snap_masked-NODE_17_length_240136_cov_29.3823_ID_33-processed-gene-1.208-mRNA-1	gene=snap_masked-NODE_17_length_240136_cov_29.3823_ID_33-processed-gene-1.208	CDS=1-1047	0.281867
snap_masked-NODE_3_length_740742_cov_27.1728_ID_5-processed-gene-3.116-mRNA-1	gene=snap_masked-NODE_3_length_740742_cov_27.1728_ID_5-processed-gene-3.116	CDS=1-486	0.337418
snap_masked-NODE_14_length_314412_cov_27.9629_ID_27-processed-gene-0.90-mRNA-1	gene=snap_masked-NODE_14_length_314412_cov_27.9629_ID_27-processed-gene-0.90	CDS=1-2907	0.263953
augustus_masked-NODE_1_length_907998_cov_27.5965_ID_1-processed-gene-1.94-mRNA-1	gene=augustus_masked-NODE_1_length_907998_cov_27.5965_ID_1-processed-gene-1.94	CDS=1-2331	0.263684
snap_masked-NODE_4_length_706832_cov_27.5555_ID_7-processed-gene-3.6-mRNA-1	gene=snap_masked-NODE_4_length_706832_cov_27.5555_ID_7-processed-gene-3.6	CDS=1-471	0.279459
snap_masked-NODE_3_length_740742_cov_27.1728_ID_5-processed-gene-2.42-mRNA-1	gene=snap_masked-NODE_3_length_740742_cov_27.1728_ID_5-processed-gene-2.42	CDS=1-2154	0.306448
snap_masked-NODE_24_length_80013_cov_32.4726_ID_47-processed-gene-0.51-mRNA-1	gene=snap_masked-NODE_24_length_80013_cov_32.4726_ID_47-processed-gene-0.51	CDS=1-1329	0.268753
snap_masked-NODE_12_length_381431_cov_26.8905_ID_23-processed-gene-2.65-mRNA-1	gene=snap_masked-NODE_12_length_381431_cov_26.8905_ID_23-processed-gene-2.65	CDS=1-3552	0.325772
genemark-NODE_11_length_412906_cov_27.0339_ID_21-processed-gene-3.93-mRNA-1	gene=genemark-NODE_11_length_412906_cov_27.0339_ID_21-processed-gene-3.93	CDS=1-1902	0.272571
genemark-NODE_2_length_765917_cov_27.8866_ID_3-processed-gene-4.114-mRNA-1	gene=genemark-NODE_2_length_765917_cov_27.8866_ID_3-processed-gene-4.114	CDS=1-1077	0.2832
snap_masked-NODE_7_length_533625_cov_27.154_ID_13-processed-gene-2.20-mRNA-1	gene=snap_masked-NODE_7_length_533625_cov_27.154_ID_13-processed-gene-2.20	CDS=1-837	0.285579
snap_masked-NODE_3_length_740742_cov_27.1728_ID_5-processed-gene-1.59-mRNA-1	gene=snap_masked-NODE_3_length_740742_cov_27.1728_ID_5-processed-gene-1.59	CDS=1-696	0.349606
snap_masked-NODE_10_length_474261_cov_27.8157_ID_19-processed-gene-1.157-mRNA-1	gene=snap_masked-NODE_10_length_474261_cov_27.8157_ID_19-processed-gene-1.157	CDS=1-1263	0.25631
snap_masked-NODE_12_length_381431_cov_26.8905_ID_23-processed-gene-2.30-mRNA-1	gene=snap_masked-NODE_12_length_381431_cov_26.8905_ID_23-processed-gene-2.30	CDS=1-828	0.303174
augustus_masked-NODE_5_length_653240_cov_27.0146_ID_9-processed-gene-1.163-mRNA-1	gene=augustus_masked-NODE_5_length_653240_cov_27.0146_ID_9-processed-gene-1.163	CDS=1-825	0.301085
snap_masked-NODE_18_length_231117_cov_28.1554_ID_35-processed-gene-0.46-mRNA-1	gene=snap_masked-NODE_18_length_231117_cov_28.1554_ID_35-processed-gene-0.46	CDS=1-1329	0.267126
snap_masked-NODE_8_length_516559_cov_30.1547_ID_15-processed-gene-4.142-mRNA-1	gene=snap_masked-NODE_8_length_516559_cov_30.1547_ID_15-processed-gene-4.142	CDS=1-1368	0.263181
snap_masked-NODE_9_length_479268_cov_27.3414_ID_17-processed-gene-3.4-mRNA-1	gene=snap_masked-NODE_9_length_479268_cov_27.3414_ID_17-processed-gene-3.4	CDS=1-2916	0.301469
snap_masked-NODE_13_length_344462_cov_51.4643_ID_25-processed-gene-1.21-mRNA-1	gene=snap_masked-NODE_13_length_344462_cov_51.4643_ID_25-processed-gene-1.21	CDS=1-2454	0.259782
snap_masked-NODE_1_length_907998_cov_27.5965_ID_1-processed-gene-3.153-mRNA-1	gene=snap_masked-NODE_1_length_907998_cov_27.5965_ID_1-processed-gene-3.153	CDS=1-6114	0.268283
augustus_masked-NODE_2_length_765917_cov_27.8866_ID_3-processed-gene-4.89-mRNA-1	gene=augustus_masked-NODE_2_length_765917_cov_27.8866_ID_3-processed-gene-4.89	CDS=1-1143	0.237287
snap_masked-NODE_8_length_516559_cov_30.1547_ID_15-processed-gene-0.74-mRNA-1	gene=snap_masked-NODE_8_length_516559_cov_30.1547_ID_15-processed-gene-0.74	CDS=1-1938	0.302801
genemark-NODE_5_length_653240_cov_27.0146_ID_9-processed-gene-5.215-mRNA-1	gene=genemark-NODE_5_length_653240_cov_27.0146_ID_9-processed-gene-5.215	CDS=1-1785	0.24285
augustus_masked-NODE_5_length_653240_cov_27.0146_ID_9-processed-gene-1.151-mRNA-1	gene=augustus_masked-NODE_5_length_653240_cov_27.0146_ID_9-processed-gene-1.151	CDS=1-864	0.245138
snap_masked-NODE_10_length_474261_cov_27.8157_ID_19-processed-gene-1.154-mRNA-1	gene=snap_masked-NODE_10_length_474261_cov_27.8157_ID_19-processed-gene-1.154	CDS=1-2061	0.272201
genemark-NODE_1_length_907998_cov_27.5965_ID_1-processed-gene-2.54-mRNA-1	gene=genemark-NODE_1_length_907998_cov_27.5965_ID_1-processed-gene-2.54	CDS=1-969	0.496154
snap_masked-NODE_6_length_597287_cov_27.2088_ID_11-processed-gene-1.112-mRNA-1	gene=snap_masked-NODE_6_length_597287_cov_27.2088_ID_11-processed-gene-1.112	CDS=1-3507	0.295969
snap_masked-NODE_5_length_653240_cov_27.0146_ID_9-processed-gene-2.109-mRNA-1	gene=snap_masked-NODE_5_length_653240_cov_27.0146_ID_9-processed-gene-2.109	CDS=1-1569	0.253581
snap_masked-NODE_20_length_127591_cov_27.0495_ID_39-processed-gene-0.5-mRNA-1	gene=snap_masked-NODE_20_length_127591_cov_27.0495_ID_39-processed-gene-0.5	CDS=1-792	0.28829
snap_masked-NODE_13_length_344462_cov_51.4643_ID_25-processed-gene-1.25-mRNA-1	gene=snap_masked-NODE_13_length_344462_cov_51.4643_ID_25-processed-gene-1.25	CDS=1-900	0.292676
snap_masked-NODE_22_length_97324_cov_29.8668_ID_43-processed-gene-0.46-mRNA-1	gene=snap_masked-NODE_22_length_97324_cov_29.8668_ID_43-processed-gene-0.46	CDS=1-2094	0.258476
snap_masked-NODE_1_length_907998_cov_27.5965_ID_1-processed-gene-0.79-mRNA-1	gene=snap_masked-NODE_1_length_907998_cov_27.5965_ID_1-processed-gene-0.79	CDS=1-1137	0.273512
snap_masked-NODE_14_length_314412_cov_27.9629_ID_27-processed-gene-0.114-mRNA-1	gene=snap_masked-NODE_14_length_314412_cov_27.9629_ID_27-processed-gene-0.114	CDS=1-1536	0.43167
snap_masked-NODE_6_length_597287_cov_27.2088_ID_11-processed-gene-4.122-mRNA-1	gene=snap_masked-NODE_6_length_597287_cov_27.2088_ID_11-processed-gene-4.122	CDS=1-2004	0.260155
snap_masked-NODE_7_length_533625_cov_27.154_ID_13-processed-gene-1.0-mRNA-1	gene=snap_masked-NODE_7_length_533625_cov_27.154_ID_13-processed-gene-1.0	CDS=1-2334	0.280285
snap_masked-NODE_6_length_597287_cov_27.2088_ID_11-processed-gene-3.41-mRNA-1	gene=snap_masked-NODE_6_length_597287_cov_27.2088_ID_11-processed-gene-3.41	CDS=1-1692	0.271267
snap_masked-NODE_16_length_247587_cov_27.0586_ID_31-processed-gene-1.164-mRNA-1	gene=snap_masked-NODE_16_length_247587_cov_27.0586_ID_31-processed-gene-1.164	CDS=1-1650	0.265751
snap_masked-NODE_15_length_291038_cov_28.0476_ID_29-processed-gene-0.22-mRNA-1	gene=snap_masked-NODE_15_length_291038_cov_28.0476_ID_29-processed-gene-0.22	CDS=1-2130	0.247273
snap_masked-NODE_1_length_907998_cov_27.5965_ID_1-processed-gene-4.122-mRNA-1	gene=snap_masked-NODE_1_length_907998_cov_27.5965_ID_1-processed-gene-4.122	CDS=1-2424	0.239396
snap_masked-NODE_20_length_127591_cov_27.0495_ID_39-processed-gene-0.20-mRNA-1	gene=snap_masked-NODE_20_length_127591_cov_27.0495_ID_39-processed-gene-0.20	CDS=1-573	0.261978
snap_masked-NODE_14_length_314412_cov_27.9629_ID_27-processed-gene-1.145-mRNA-1	gene=snap_masked-NODE_14_length_314412_cov_27.9629_ID_27-processed-gene-1.145	CDS=1-2319	0.243304
snap_masked-NODE_8_length_516559_cov_30.1547_ID_15-processed-gene-2.65-mRNA-1	gene=snap_masked-NODE_8_length_516559_cov_30.1547_ID_15-processed-gene-2.65	CDS=1-1326	0.268301
snap_masked-NODE_8_length_516559_cov_30.1547_ID_15-processed-gene-1.41-mRNA-1	gene=snap_masked-NODE_8_length_516559_cov_30.1547_ID_15-processed-gene-1.41	CDS=1-1917	0.274999
snap_masked-NODE_20_length_127591_cov_27.0495_ID_39-processed-gene-0.60-mRNA-1	gene=snap_masked-NODE_20_length_127591_cov_27.0495_ID_39-processed-gene-0.60	CDS=1-324	0.311799
snap_masked-NODE_20_length_127591_cov_27.0495_ID_39-processed-gene-0.44-mRNA-1	gene=snap_masked-NODE_20_length_127591_cov_27.0495_ID_39-processed-gene-0.44	CDS=1-1689	0.243944
snap_masked-NODE_1_length_907998_cov_27.5965_ID_1-processed-gene-6.33-mRNA-1	gene=snap_masked-NODE_1_length_907998_cov_27.5965_ID_1-processed-gene-6.33	CDS=1-3018	0.273008
snap_masked-NODE_8_length_516559_cov_30.1547_ID_15-processed-gene-4.139-mRNA-1	gene=snap_masked-NODE_8_length_516559_cov_30.1547_ID_15-processed-gene-4.139	CDS=1-1254	0.246943
augustus_masked-NODE_2_length_765917_cov_27.8866_ID_3-processed-gene-1.66-mRNA-1	gene=augustus_masked-NODE_2_length_765917_cov_27.8866_ID_3-processed-gene-1.66	CDS=1-837	0.311292
snap_masked-NODE_1_length_907998_cov_27.5965_ID_1-processed-gene-0.82-mRNA-1	gene=snap_masked-NODE_1_length_907998_cov_27.5965_ID_1-processed-gene-0.82	CDS=1-2067	0.302844
snap_masked-NODE_12_length_381431_cov_26.8905_ID_23-processed-gene-2.40-mRNA-1	gene=snap_masked-NODE_12_length_381431_cov_26.8905_ID_23-processed-gene-2.40	CDS=1-2949	0.249964
snap_masked-NODE_3_length_740742_cov_27.1728_ID_5-processed-gene-0.12-mRNA-1	gene=snap_masked-NODE_3_length_740742_cov_27.1728_ID_5-processed-gene-0.12	CDS=1-2547	0.306205
augustus_masked-NODE_9_length_479268_cov_27.3414_ID_17-processed-gene-3.114-mRNA-1	gene=augustus_masked-NODE_9_length_479268_cov_27.3414_ID_17-processed-gene-3.114	CDS=1-1797	0.251957
genemark-NODE_18_length_231117_cov_28.1554_ID_35-processed-gene-1.17-mRNA-1	gene=genemark-NODE_18_length_231117_cov_28.1554_ID_35-processed-gene-1.17	CDS=1-1446	0.277135
snap_masked-NODE_7_length_533625_cov_27.154_ID_13-processed-gene-4.5-mRNA-1	gene=snap_masked-NODE_7_length_533625_cov_27.154_ID_13-processed-gene-4.5	CDS=1-429	0.487976
snap_masked-NODE_13_length_344462_cov_51.4643_ID_25-processed-gene-2.163-mRNA-1	gene=snap_masked-NODE_13_length_344462_cov_51.4643_ID_25-processed-gene-2.163	CDS=1-2430	0.265463
snap_masked-NODE_3_length_740742_cov_27.1728_ID_5-processed-gene-6.161-mRNA-1	gene=snap_masked-NODE_3_length_740742_cov_27.1728_ID_5-processed-gene-6.161	CDS=1-2823	0.278081
augustus_masked-NODE_2_length_765917_cov_27.8866_ID_3-processed-gene-1.63-mRNA-1	gene=augustus_masked-NODE_2_length_765917_cov_27.8866_ID_3-processed-gene-1.63	CDS=1-1956	0.293056
genemark-NODE_5_length_653240_cov_27.0146_ID_9-processed-gene-2.31-mRNA-1	gene=genemark-NODE_5_length_653240_cov_27.0146_ID_9-processed-gene-2.31	CDS=1-636	0.309049
augustus_masked-NODE_19_length_144936_cov_28.4494_ID_37-processed-gene-0.20-mRNA-1	gene=augustus_masked-NODE_19_length_144936_cov_28.4494_ID_37-processed-gene-0.20	CDS=1-1446	0.283654
snap_masked-NODE_22_length_97324_cov_29.8668_ID_43-processed-gene-0.3-mRNA-1	gene=snap_masked-NODE_22_length_97324_cov_29.8668_ID_43-processed-gene-0.3	CDS=1-1455	0.332596
snap_masked-NODE_6_length_597287_cov_27.2088_ID_11-processed-gene-3.44-mRNA-1	gene=snap_masked-NODE_6_length_597287_cov_27.2088_ID_11-processed-gene-3.44	CDS=1-1812	0.263549
snap_masked-NODE_3_length_740742_cov_27.1728_ID_5-processed-gene-1.65-mRNA-1	gene=snap_masked-NODE_3_length_740742_cov_27.1728_ID_5-processed-gene-1.65	CDS=1-1917	0.261738
snap_masked-NODE_33_length_27283_cov_33.7692_ID_65-processed-gene-0.29-mRNA-1	gene=snap_masked-NODE_33_length_27283_cov_33.7692_ID_65-processed-gene-0.29	CDS=1-1659	0.249322
augustus_masked-NODE_1_length_907998_cov_27.5965_ID_1-processed-gene-6.66-mRNA-1	gene=augustus_masked-NODE_1_length_907998_cov_27.5965_ID_1-processed-gene-6.66	CDS=1-3192	0.260936
snap_masked-NODE_5_length_653240_cov_27.0146_ID_9-processed-gene-1.2-mRNA-1	gene=snap_masked-NODE_5_length_653240_cov_27.0146_ID_9-processed-gene-1.2	CDS=1-2304	0.268893
snap_masked-NODE_12_length_381431_cov_26.8905_ID_23-processed-gene-1.142-mRNA-1	gene=snap_masked-NODE_12_length_381431_cov_26.8905_ID_23-processed-gene-1.142	CDS=1-1182	0.316374
snap_masked-NODE_13_length_344462_cov_51.4643_ID_25-processed-gene-2.182-mRNA-1	gene=snap_masked-NODE_13_length_344462_cov_51.4643_ID_25-processed-gene-2.182	CDS=1-1914	0.260667
augustus_masked-NODE_51_length_3397_cov_64.7195_ID_101-processed-gene-0.2-mRNA-1	gene=augustus_masked-NODE_51_length_3397_cov_64.7195_ID_101-processed-gene-0.2	CDS=1-696	0.26999
snap_masked-NODE_5_length_653240_cov_27.0146_ID_9-processed-gene-5.29-mRNA-1	gene=snap_masked-NODE_5_length_653240_cov_27.0146_ID_9-processed-gene-5.29	CDS=1-1161	0.326361
genemark-NODE_17_length_240136_cov_29.3823_ID_33-processed-gene-1.109-mRNA-1	gene=genemark-NODE_17_length_240136_cov_29.3823_ID_33-processed-gene-1.109	CDS=1-1344	0.284159
snap_masked-NODE_13_length_344462_cov_51.4643_ID_25-processed-gene-0.41-mRNA-1	gene=snap_masked-NODE_13_length_344462_cov_51.4643_ID_25-processed-gene-0.41	CDS=1-2976	0.258659
snap_masked-NODE_5_length_653240_cov_27.0146_ID_9-processed-gene-5.11-mRNA-1	gene=snap_masked-NODE_5_length_653240_cov_27.0146_ID_9-processed-gene-5.11	CDS=1-657	0.272471
genemark-NODE_18_length_231117_cov_28.1554_ID_35-processed-gene-0.121-mRNA-1	gene=genemark-NODE_18_length_231117_cov_28.1554_ID_35-processed-gene-0.121	CDS=1-1065	0.280327
genemark-NODE_8_length_516559_cov_30.1547_ID_15-processed-gene-0.50-mRNA-1	gene=genemark-NODE_8_length_516559_cov_30.1547_ID_15-processed-gene-0.50	CDS=1-1803	0.306804
snap_masked-NODE_5_length_653240_cov_27.0146_ID_9-processed-gene-3.49-mRNA-1	gene=snap_masked-NODE_5_length_653240_cov_27.0146_ID_9-processed-gene-3.49	CDS=1-1803	0.259155
snap_masked-NODE_14_length_314412_cov_27.9629_ID_27-processed-gene-1.146-mRNA-1	gene=snap_masked-NODE_14_length_314412_cov_27.9629_ID_27-processed-gene-1.146	CDS=1-747	0.253896
snap_masked-NODE_8_length_516559_cov_30.1547_ID_15-processed-gene-0.61-mRNA-1	gene=snap_masked-NODE_8_length_516559_cov_30.1547_ID_15-processed-gene-0.61	CDS=1-1056	0.245759
snap_masked-NODE_9_length_479268_cov_27.3414_ID_17-processed-gene-3.74-mRNA-1	gene=snap_masked-NODE_9_length_479268_cov_27.3414_ID_17-processed-gene-3.74	CDS=1-600	0.24415
snap_masked-NODE_6_length_597287_cov_27.2088_ID_11-processed-gene-3.31-mRNA-1	gene=snap_masked-NODE_6_length_597287_cov_27.2088_ID_11-processed-gene-3.31	CDS=1-2118	0.310312
snap_masked-NODE_3_length_740742_cov_27.1728_ID_5-processed-gene-2.18-mRNA-1	gene=snap_masked-NODE_3_length_740742_cov_27.1728_ID_5-processed-gene-2.18	CDS=1-1830	0.267573
snap_masked-NODE_10_length_474261_cov_27.8157_ID_19-processed-gene-3.33-mRNA-1	gene=snap_masked-NODE_10_length_474261_cov_27.8157_ID_19-processed-gene-3.33	CDS=1-318	0.341489
snap_masked-NODE_8_length_516559_cov_30.1547_ID_15-processed-gene-3.107-mRNA-1	gene=snap_masked-NODE_8_length_516559_cov_30.1547_ID_15-processed-gene-3.107	CDS=1-1752	0.250949
snap_masked-NODE_5_length_653240_cov_27.0146_ID_9-processed-gene-2.139-mRNA-1	gene=snap_masked-NODE_5_length_653240_cov_27.0146_ID_9-processed-gene-2.139	CDS=1-927	0.293779
snap_masked-NODE_2_length_765917_cov_27.8866_ID_3-processed-gene-2.43-mRNA-1	gene=snap_masked-NODE_2_length_765917_cov_27.8866_ID_3-processed-gene-2.43	CDS=1-1743	0.250761
snap_masked-NODE_2_length_765917_cov_27.8866_ID_3-processed-gene-4.0-mRNA-1	gene=snap_masked-NODE_2_length_765917_cov_27.8866_ID_3-processed-gene-4.0	CDS=1-2871	0.27392
augustus_masked-NODE_4_length_706832_cov_27.5555_ID_7-processed-gene-0.98-mRNA-1	gene=augustus_masked-NODE_4_length_706832_cov_27.5555_ID_7-processed-gene-0.98	CDS=1-2013	0.246176
snap_masked-NODE_36_length_13334_cov_29.8516_ID_71-processed-gene-0.10-mRNA-1	gene=snap_masked-NODE_36_length_13334_cov_29.8516_ID_71-processed-gene-0.10	CDS=1-2010	0.29873
snap_masked-NODE_7_length_533625_cov_27.154_ID_13-processed-gene-1.46-mRNA-1	gene=snap_masked-NODE_7_length_533625_cov_27.154_ID_13-processed-gene-1.46	CDS=1-1938	0.280886
snap_masked-NODE_11_length_412906_cov_27.0339_ID_21-processed-gene-3.128-mRNA-1	gene=snap_masked-NODE_11_length_412906_cov_27.0339_ID_21-processed-gene-3.128	CDS=1-2028	0.244985
snap_masked-NODE_4_length_706832_cov_27.5555_ID_7-processed-gene-6.36-mRNA-1	gene=snap_masked-NODE_4_length_706832_cov_27.5555_ID_7-processed-gene-6.36	CDS=1-1653	0.274136
snap_masked-NODE_1_length_907998_cov_27.5965_ID_1-processed-gene-4.105-mRNA-1	gene=snap_masked-NODE_1_length_907998_cov_27.5965_ID_1-processed-gene-4.105	CDS=1-1737	0.26469
snap_masked-NODE_1_length_907998_cov_27.5965_ID_1-processed-gene-8.117-mRNA-1	gene=snap_masked-NODE_1_length_907998_cov_27.5965_ID_1-processed-gene-8.117	CDS=1-1395	0.264661
snap_masked-NODE_7_length_533625_cov_27.154_ID_13-processed-gene-4.37-mRNA-1	gene=snap_masked-NODE_7_length_533625_cov_27.154_ID_13-processed-gene-4.37	CDS=1-1560	0.353422
maker-NODE_7_length_533625_cov_27.154_ID_13-augustus-gene-0.0-mRNA-1	gene=maker-NODE_7_length_533625_cov_27.154_ID_13-augustus-gene-0.0	CDS=1-375	0.521462
snap_masked-NODE_2_length_765917_cov_27.8866_ID_3-processed-gene-0.125-mRNA-1	gene=snap_masked-NODE_2_length_765917_cov_27.8866_ID_3-processed-gene-0.125	CDS=1-4938	0.249924
snap_masked-NODE_11_length_412906_cov_27.0339_ID_21-processed-gene-2.21-mRNA-1	gene=snap_masked-NODE_11_length_412906_cov_27.0339_ID_21-processed-gene-2.21	CDS=1-2166	0.265967
snap_masked-NODE_8_length_516559_cov_30.1547_ID_15-processed-gene-3.129-mRNA-1	gene=snap_masked-NODE_8_length_516559_cov_30.1547_ID_15-processed-gene-3.129	CDS=1-639	0.298659
snap_masked-NODE_11_length_412906_cov_27.0339_ID_21-processed-gene-1.28-mRNA-1	gene=snap_masked-NODE_11_length_412906_cov_27.0339_ID_21-processed-gene-1.28	CDS=1-1083	0.43086
snap_masked-NODE_5_length_653240_cov_27.0146_ID_9-processed-gene-2.123-mRNA-1	gene=snap_masked-NODE_5_length_653240_cov_27.0146_ID_9-processed-gene-2.123	CDS=1-1308	0.256835
snap_masked-NODE_4_length_706832_cov_27.5555_ID_7-processed-gene-1.36-mRNA-1	gene=snap_masked-NODE_4_length_706832_cov_27.5555_ID_7-processed-gene-1.36	CDS=1-3132	0.289429
snap_masked-NODE_18_length_231117_cov_28.1554_ID_35-processed-gene-1.119-mRNA-1	gene=snap_masked-NODE_18_length_231117_cov_28.1554_ID_35-processed-gene-1.119	CDS=1-1431	0.283467
snap_masked-NODE_7_length_533625_cov_27.154_ID_13-processed-gene-3.143-mRNA-1	gene=snap_masked-NODE_7_length_533625_cov_27.154_ID_13-processed-gene-3.143	CDS=1-375	0.29177
genemark-NODE_5_length_653240_cov_27.0146_ID_9-processed-gene-3.79-mRNA-1	gene=genemark-NODE_5_length_653240_cov_27.0146_ID_9-processed-gene-3.79	CDS=1-1551	0.299338
genemark-NODE_2_length_765917_cov_27.8866_ID_3-processed-gene-4.150-mRNA-1	gene=genemark-NODE_2_length_765917_cov_27.8866_ID_3-processed-gene-4.150	CDS=1-1998	0.246368
snap_masked-NODE_8_length_516559_cov_30.1547_ID_15-processed-gene-4.186-mRNA-1	gene=snap_masked-NODE_8_length_516559_cov_30.1547_ID_15-processed-gene-4.186	CDS=1-2064	0.283705
snap_masked-NODE_2_length_765917_cov_27.8866_ID_3-processed-gene-3.10-mRNA-1	gene=snap_masked-NODE_2_length_765917_cov_27.8866_ID_3-processed-gene-3.10	CDS=1-1041	0.288586
snap_masked-NODE_15_length_291038_cov_28.0476_ID_29-processed-gene-0.35-mRNA-1	gene=snap_masked-NODE_15_length_291038_cov_28.0476_ID_29-processed-gene-0.35	CDS=1-435	0.269301
snap_masked-NODE_5_length_653240_cov_27.0146_ID_9-processed-gene-4.22-mRNA-1	gene=snap_masked-NODE_5_length_653240_cov_27.0146_ID_9-processed-gene-4.22	CDS=1-456	0.287176
snap_masked-NODE_13_length_344462_cov_51.4643_ID_25-processed-gene-1.35-mRNA-1	gene=snap_masked-NODE_13_length_344462_cov_51.4643_ID_25-processed-gene-1.35	CDS=1-1110	0.251801
snap_masked-NODE_8_length_516559_cov_30.1547_ID_15-processed-gene-4.205-mRNA-1	gene=snap_masked-NODE_8_length_516559_cov_30.1547_ID_15-processed-gene-4.205	CDS=1-2817	0.275009
snap_masked-NODE_3_length_740742_cov_27.1728_ID_5-processed-gene-1.85-mRNA-1	gene=snap_masked-NODE_3_length_740742_cov_27.1728_ID_5-processed-gene-1.85	CDS=1-1929	0.314625
snap_masked-NODE_12_length_381431_cov_26.8905_ID_23-processed-gene-2.86-mRNA-1	gene=snap_masked-NODE_12_length_381431_cov_26.8905_ID_23-processed-gene-2.86	CDS=1-594	0.346885
snap_masked-NODE_4_length_706832_cov_27.5555_ID_7-processed-gene-5.33-mRNA-1	gene=snap_masked-NODE_4_length_706832_cov_27.5555_ID_7-processed-gene-5.33	CDS=1-1623	0.247809
snap_masked-NODE_2_length_765917_cov_27.8866_ID_3-processed-gene-5.99-mRNA-1	gene=snap_masked-NODE_2_length_765917_cov_27.8866_ID_3-processed-gene-5.99	CDS=1-3198	0.316874
snap_masked-NODE_9_length_479268_cov_27.3414_ID_17-processed-gene-2.168-mRNA-1	gene=snap_masked-NODE_9_length_479268_cov_27.3414_ID_17-processed-gene-2.168	CDS=1-1911	0.274505
augustus_masked-NODE_8_length_516559_cov_30.1547_ID_15-processed-gene-1.146-mRNA-1	gene=augustus_masked-NODE_8_length_516559_cov_30.1547_ID_15-processed-gene-1.146	CDS=1-978	0.294989
augustus_masked-NODE_1_length_907998_cov_27.5965_ID_1-processed-gene-0.5-mRNA-1	gene=augustus_masked-NODE_1_length_907998_cov_27.5965_ID_1-processed-gene-0.5	CDS=1-1683	0.262896
snap_masked-NODE_3_length_740742_cov_27.1728_ID_5-processed-gene-1.81-mRNA-1	gene=snap_masked-NODE_3_length_740742_cov_27.1728_ID_5-processed-gene-1.81	CDS=1-909	0.342741
snap_masked-NODE_6_length_597287_cov_27.2088_ID_11-processed-gene-0.102-mRNA-1	gene=snap_masked-NODE_6_length_597287_cov_27.2088_ID_11-processed-gene-0.102	CDS=1-1074	0.281866
snap_masked-NODE_1_length_907998_cov_27.5965_ID_1-processed-gene-3.129-mRNA-1	gene=snap_masked-NODE_1_length_907998_cov_27.5965_ID_1-processed-gene-3.129	CDS=1-1185	0.330131
snap_masked-NODE_18_length_231117_cov_28.1554_ID_35-processed-gene-1.108-mRNA-1	gene=snap_masked-NODE_18_length_231117_cov_28.1554_ID_35-processed-gene-1.108	CDS=1-3990	0.275013
snap_masked-NODE_15_length_291038_cov_28.0476_ID_29-processed-gene-0.19-mRNA-1	gene=snap_masked-NODE_15_length_291038_cov_28.0476_ID_29-processed-gene-0.19	CDS=1-960	0.331787
genemark-NODE_7_length_533625_cov_27.154_ID_13-processed-gene-3.67-mRNA-1	gene=genemark-NODE_7_length_533625_cov_27.154_ID_13-processed-gene-3.67	CDS=1-978	0.252735
snap_masked-NODE_6_length_597287_cov_27.2088_ID_11-processed-gene-4.102-mRNA-1	gene=snap_masked-NODE_6_length_597287_cov_27.2088_ID_11-processed-gene-4.102	CDS=1-1470	0.237567
snap_masked-NODE_7_length_533625_cov_27.154_ID_13-processed-gene-2.15-mRNA-1	gene=snap_masked-NODE_7_length_533625_cov_27.154_ID_13-processed-gene-2.15	CDS=1-4548	0.294927
snap_masked-NODE_3_length_740742_cov_27.1728_ID_5-processed-gene-3.100-mRNA-1	gene=snap_masked-NODE_3_length_740742_cov_27.1728_ID_5-processed-gene-3.100	CDS=1-1845	0.264716
augustus_masked-NODE_5_length_653240_cov_27.0146_ID_9-processed-gene-5.162-mRNA-1	gene=augustus_masked-NODE_5_length_653240_cov_27.0146_ID_9-processed-gene-5.162	CDS=1-1617	0.318076
snap_masked-NODE_11_length_412906_cov_27.0339_ID_21-processed-gene-3.161-mRNA-1	gene=snap_masked-NODE_11_length_412906_cov_27.0339_ID_21-processed-gene-3.161	CDS=1-711	0.296133
augustus_masked-NODE_2_length_765917_cov_27.8866_ID_3-processed-gene-2.153-mRNA-1	gene=augustus_masked-NODE_2_length_765917_cov_27.8866_ID_3-processed-gene-2.153	CDS=1-1920	0.278021
snap_masked-NODE_5_length_653240_cov_27.0146_ID_9-processed-gene-2.113-mRNA-1	gene=snap_masked-NODE_5_length_653240_cov_27.0146_ID_9-processed-gene-2.113	CDS=1-2304	0.305945
genemark-NODE_8_length_516559_cov_30.1547_ID_15-processed-gene-4.48-mRNA-1	gene=genemark-NODE_8_length_516559_cov_30.1547_ID_15-processed-gene-4.48	CDS=1-2412	0.262916
snap_masked-NODE_1_length_907998_cov_27.5965_ID_1-processed-gene-1.35-mRNA-1	gene=snap_masked-NODE_1_length_907998_cov_27.5965_ID_1-processed-gene-1.35	CDS=1-3756	0.244599
snap_masked-NODE_5_length_653240_cov_27.0146_ID_9-processed-gene-3.11-mRNA-1	gene=snap_masked-NODE_5_length_653240_cov_27.0146_ID_9-processed-gene-3.11	CDS=1-2214	0.291167
snap_masked-NODE_10_length_474261_cov_27.8157_ID_19-processed-gene-0.87-mRNA-1	gene=snap_masked-NODE_10_length_474261_cov_27.8157_ID_19-processed-gene-0.87	CDS=1-651	0.264082
augustus_masked-NODE_1_length_907998_cov_27.5965_ID_1-processed-gene-4.41-mRNA-1	gene=augustus_masked-NODE_1_length_907998_cov_27.5965_ID_1-processed-gene-4.41	CDS=1-1083	0.242048
genemark-NODE_9_length_479268_cov_27.3414_ID_17-processed-gene-1.64-mRNA-1	gene=genemark-NODE_9_length_479268_cov_27.3414_ID_17-processed-gene-1.64	CDS=1-2832	0.267886
snap_masked-NODE_19_length_144936_cov_28.4494_ID_37-processed-gene-0.146-mRNA-1	gene=snap_masked-NODE_19_length_144936_cov_28.4494_ID_37-processed-gene-0.146	CDS=1-807	0.284814
snap_masked-NODE_18_length_231117_cov_28.1554_ID_35-processed-gene-1.101-mRNA-1	gene=snap_masked-NODE_18_length_231117_cov_28.1554_ID_35-processed-gene-1.101	CDS=1-1350	0.280738
augustus_masked-NODE_3_length_740742_cov_27.1728_ID_5-processed-gene-6.113-mRNA-1	gene=augustus_masked-NODE_3_length_740742_cov_27.1728_ID_5-processed-gene-6.113	CDS=1-1473	0.268797
augustus_masked-NODE_4_length_706832_cov_27.5555_ID_7-processed-gene-1.131-mRNA-1	gene=augustus_masked-NODE_4_length_706832_cov_27.5555_ID_7-processed-gene-1.131	CDS=1-2481	0.250749
snap_masked-NODE_1_length_907998_cov_27.5965_ID_1-processed-gene-6.13-mRNA-1	gene=snap_masked-NODE_1_length_907998_cov_27.5965_ID_1-processed-gene-6.13	CDS=1-1275	0.224201
snap_masked-NODE_5_length_653240_cov_27.0146_ID_9-processed-gene-5.81-mRNA-1	gene=snap_masked-NODE_5_length_653240_cov_27.0146_ID_9-processed-gene-5.81	CDS=1-3237	0.307637
snap_masked-NODE_3_length_740742_cov_27.1728_ID_5-processed-gene-2.28-mRNA-1	gene=snap_masked-NODE_3_length_740742_cov_27.1728_ID_5-processed-gene-2.28	CDS=1-987	0.238034
maker-NODE_18_length_231117_cov_28.1554_ID_35-augustus-gene-1.4-mRNA-1	gene=maker-NODE_18_length_231117_cov_28.1554_ID_35-augustus-gene-1.4	CDS=1-1476	0.28864
snap_masked-NODE_5_length_653240_cov_27.0146_ID_9-processed-gene-2.147-mRNA-1	gene=snap_masked-NODE_5_length_653240_cov_27.0146_ID_9-processed-gene-2.147	CDS=1-1083	0.235491
snap_masked-NODE_3_length_740742_cov_27.1728_ID_5-processed-gene-0.6-mRNA-1	gene=snap_masked-NODE_3_length_740742_cov_27.1728_ID_5-processed-gene-0.6	CDS=1-747	0.255958
augustus_masked-NODE_17_length_240136_cov_29.3823_ID_33-processed-gene-0.84-mRNA-1	gene=augustus_masked-NODE_17_length_240136_cov_29.3823_ID_33-processed-gene-0.84	CDS=1-537	0.330757
augustus_masked-NODE_9_length_479268_cov_27.3414_ID_17-processed-gene-1.109-mRNA-1	gene=augustus_masked-NODE_9_length_479268_cov_27.3414_ID_17-processed-gene-1.109	CDS=1-3681	0.265955
snap_masked-NODE_10_length_474261_cov_27.8157_ID_19-processed-gene-1.143-mRNA-1	gene=snap_masked-NODE_10_length_474261_cov_27.8157_ID_19-processed-gene-1.143	CDS=1-2814	0.257285
snap_masked-NODE_19_length_144936_cov_28.4494_ID_37-processed-gene-0.205-mRNA-1	gene=snap_masked-NODE_19_length_144936_cov_28.4494_ID_37-processed-gene-0.205	CDS=1-957	0.272779
snap_masked-NODE_6_length_597287_cov_27.2088_ID_11-processed-gene-2.95-mRNA-1	gene=snap_masked-NODE_6_length_597287_cov_27.2088_ID_11-processed-gene-2.95	CDS=1-549	0.308053
snap_masked-NODE_3_length_740742_cov_27.1728_ID_5-processed-gene-3.103-mRNA-1	gene=snap_masked-NODE_3_length_740742_cov_27.1728_ID_5-processed-gene-3.103	CDS=1-465	0.238455
snap_masked-NODE_3_length_740742_cov_27.1728_ID_5-processed-gene-2.1-mRNA-1	gene=snap_masked-NODE_3_length_740742_cov_27.1728_ID_5-processed-gene-2.1	CDS=1-1047	0.277657
snap_masked-NODE_5_length_653240_cov_27.0146_ID_9-processed-gene-2.124-mRNA-1	gene=snap_masked-NODE_5_length_653240_cov_27.0146_ID_9-processed-gene-2.124	CDS=1-3264	0.247592
snap_masked-NODE_5_length_653240_cov_27.0146_ID_9-processed-gene-2.121-mRNA-1	gene=snap_masked-NODE_5_length_653240_cov_27.0146_ID_9-processed-gene-2.121	CDS=1-1692	0.259288
snap_masked-NODE_20_length_127591_cov_27.0495_ID_39-processed-gene-0.63-mRNA-1	gene=snap_masked-NODE_20_length_127591_cov_27.0495_ID_39-processed-gene-0.63	CDS=1-1323	0.260874
augustus_masked-NODE_5_length_653240_cov_27.0146_ID_9-processed-gene-4.61-mRNA-1	gene=augustus_masked-NODE_5_length_653240_cov_27.0146_ID_9-processed-gene-4.61	CDS=1-1314	0.237856
snap_masked-NODE_13_length_344462_cov_51.4643_ID_25-processed-gene-0.42-mRNA-1	gene=snap_masked-NODE_13_length_344462_cov_51.4643_ID_25-processed-gene-0.42	CDS=1-2280	0.246774
snap_masked-NODE_8_length_516559_cov_30.1547_ID_15-processed-gene-2.95-mRNA-1	gene=snap_masked-NODE_8_length_516559_cov_30.1547_ID_15-processed-gene-2.95	CDS=1-1443	0.290337
augustus_masked-NODE_24_length_80013_cov_32.4726_ID_47-processed-gene-0.74-mRNA-1	gene=augustus_masked-NODE_24_length_80013_cov_32.4726_ID_47-processed-gene-0.74	CDS=1-2640	0.260911
augustus_masked-NODE_1_length_907998_cov_27.5965_ID_1-processed-gene-7.45-mRNA-1	gene=augustus_masked-NODE_1_length_907998_cov_27.5965_ID_1-processed-gene-7.45	CDS=1-1002	0.255162
snap_masked-NODE_11_length_412906_cov_27.0339_ID_21-processed-gene-0.71-mRNA-1	gene=snap_masked-NODE_11_length_412906_cov_27.0339_ID_21-processed-gene-0.71	CDS=1-1281	0.245691
snap_masked-NODE_5_length_653240_cov_27.0146_ID_9-processed-gene-0.44-mRNA-1	gene=snap_masked-NODE_5_length_653240_cov_27.0146_ID_9-processed-gene-0.44	CDS=1-3264	0.257749
snap_masked-NODE_20_length_127591_cov_27.0495_ID_39-processed-gene-0.40-mRNA-1	gene=snap_masked-NODE_20_length_127591_cov_27.0495_ID_39-processed-gene-0.40	CDS=1-2205	0.261235
snap_masked-NODE_7_length_533625_cov_27.154_ID_13-processed-gene-3.159-mRNA-1	gene=snap_masked-NODE_7_length_533625_cov_27.154_ID_13-processed-gene-3.159	CDS=1-807	0.290409
genemark-NODE_38_length_10829_cov_44.3817_ID_75-processed-gene-0.4-mRNA-1	gene=genemark-NODE_38_length_10829_cov_44.3817_ID_75-processed-gene-0.4	CDS=1-1515	0.279909
snap_masked-NODE_3_length_740742_cov_27.1728_ID_5-processed-gene-2.39-mRNA-1	gene=snap_masked-NODE_3_length_740742_cov_27.1728_ID_5-processed-gene-2.39	CDS=1-555	0.373293
snap_masked-NODE_1_length_907998_cov_27.5965_ID_1-processed-gene-1.20-mRNA-1	gene=snap_masked-NODE_1_length_907998_cov_27.5965_ID_1-processed-gene-1.20	CDS=1-579	0.286384
augustus_masked-NODE_16_length_247587_cov_27.0586_ID_31-processed-gene-1.134-mRNA-1	gene=augustus_masked-NODE_16_length_247587_cov_27.0586_ID_31-processed-gene-1.134	CDS=1-3009	0.262721
snap_masked-NODE_9_length_479268_cov_27.3414_ID_17-processed-gene-3.28-mRNA-1	gene=snap_masked-NODE_9_length_479268_cov_27.3414_ID_17-processed-gene-3.28	CDS=1-1002	0.418778
snap_masked-NODE_13_length_344462_cov_51.4643_ID_25-processed-gene-2.212-mRNA-1	gene=snap_masked-NODE_13_length_344462_cov_51.4643_ID_25-processed-gene-2.212	CDS=1-951	0.263962
snap_masked-NODE_28_length_38256_cov_27.6892_ID_55-processed-gene-0.12-mRNA-1	gene=snap_masked-NODE_28_length_38256_cov_27.6892_ID_55-processed-gene-0.12	CDS=1-1911	0.298973
snap_masked-NODE_11_length_412906_cov_27.0339_ID_21-processed-gene-3.138-mRNA-1	gene=snap_masked-NODE_11_length_412906_cov_27.0339_ID_21-processed-gene-3.138	CDS=1-2229	0.255385
snap_masked-NODE_29_length_35693_cov_31.0784_ID_57-processed-gene-0.7-mRNA-1	gene=snap_masked-NODE_29_length_35693_cov_31.0784_ID_57-processed-gene-0.7	CDS=1-2025	0.336726
snap_masked-NODE_12_length_381431_cov_26.8905_ID_23-processed-gene-2.33-mRNA-1	gene=snap_masked-NODE_12_length_381431_cov_26.8905_ID_23-processed-gene-2.33	CDS=1-2166	0.281854
snap_masked-NODE_10_length_474261_cov_27.8157_ID_19-processed-gene-3.99-mRNA-1	gene=snap_masked-NODE_10_length_474261_cov_27.8157_ID_19-processed-gene-3.99	CDS=1-699	0.262545
snap_masked-NODE_4_length_706832_cov_27.5555_ID_7-processed-gene-4.135-mRNA-1	gene=snap_masked-NODE_4_length_706832_cov_27.5555_ID_7-processed-gene-4.135	CDS=1-636	0.278975
genemark-NODE_8_length_516559_cov_30.1547_ID_15-processed-gene-0.42-mRNA-1	gene=genemark-NODE_8_length_516559_cov_30.1547_ID_15-processed-gene-0.42	CDS=1-2352	0.278521
snap_masked-NODE_10_length_474261_cov_27.8157_ID_19-processed-gene-1.133-mRNA-1	gene=snap_masked-NODE_10_length_474261_cov_27.8157_ID_19-processed-gene-1.133	CDS=1-1050	0.266899
snap_masked-NODE_1_length_907998_cov_27.5965_ID_1-processed-gene-1.26-mRNA-1	gene=snap_masked-NODE_1_length_907998_cov_27.5965_ID_1-processed-gene-1.26	CDS=1-900	0.309103
snap_masked-NODE_9_length_479268_cov_27.3414_ID_17-processed-gene-2.140-mRNA-1	gene=snap_masked-NODE_9_length_479268_cov_27.3414_ID_17-processed-gene-2.140	CDS=1-420	0.237359
snap_masked-NODE_6_length_597287_cov_27.2088_ID_11-processed-gene-0.100-mRNA-1	gene=snap_masked-NODE_6_length_597287_cov_27.2088_ID_11-processed-gene-0.100	CDS=1-537	0.222103
snap_masked-NODE_37_length_11803_cov_62.2791_ID_73-processed-gene-0.10-mRNA-1	gene=snap_masked-NODE_37_length_11803_cov_62.2791_ID_73-processed-gene-0.10	CDS=1-1542	0.273959
snap_masked-NODE_2_length_765917_cov_27.8866_ID_3-processed-gene-2.57-mRNA-1	gene=snap_masked-NODE_2_length_765917_cov_27.8866_ID_3-processed-gene-2.57	CDS=1-501	0.257598
snap_masked-NODE_22_length_97324_cov_29.8668_ID_43-processed-gene-0.41-mRNA-1	gene=snap_masked-NODE_22_length_97324_cov_29.8668_ID_43-processed-gene-0.41	CDS=1-540	0.263896
snap_masked-NODE_1_length_907998_cov_27.5965_ID_1-processed-gene-0.86-mRNA-1	gene=snap_masked-NODE_1_length_907998_cov_27.5965_ID_1-processed-gene-0.86	CDS=1-2448	0.233593
snap_masked-NODE_19_length_144936_cov_28.4494_ID_37-processed-gene-0.183-mRNA-1	gene=snap_masked-NODE_19_length_144936_cov_28.4494_ID_37-processed-gene-0.183	CDS=1-810	0.237195
snap_masked-NODE_11_length_412906_cov_27.0339_ID_21-processed-gene-2.33-mRNA-1	gene=snap_masked-NODE_11_length_412906_cov_27.0339_ID_21-processed-gene-2.33	CDS=1-1881	0.291023
augustus_masked-NODE_12_length_381431_cov_26.8905_ID_23-processed-gene-2.233-mRNA-1	gene=augustus_masked-NODE_12_length_381431_cov_26.8905_ID_23-processed-gene-2.233	CDS=1-2001	0.258602
snap_masked-NODE_1_length_907998_cov_27.5965_ID_1-processed-gene-0.104-mRNA-1	gene=snap_masked-NODE_1_length_907998_cov_27.5965_ID_1-processed-gene-0.104	CDS=1-2019	0.282127
snap_masked-NODE_22_length_97324_cov_29.8668_ID_43-processed-gene-0.32-mRNA-1	gene=snap_masked-NODE_22_length_97324_cov_29.8668_ID_43-processed-gene-0.32	CDS=1-1998	0.25001
genemark-NODE_5_length_653240_cov_27.0146_ID_9-processed-gene-5.197-mRNA-1	gene=genemark-NODE_5_length_653240_cov_27.0146_ID_9-processed-gene-5.197	CDS=1-429	0.259139
snap_masked-NODE_10_length_474261_cov_27.8157_ID_19-processed-gene-2.138-mRNA-1	gene=snap_masked-NODE_10_length_474261_cov_27.8157_ID_19-processed-gene-2.138	CDS=1-1200	0.248415
snap_masked-NODE_13_length_344462_cov_51.4643_ID_25-processed-gene-0.71-mRNA-1	gene=snap_masked-NODE_13_length_344462_cov_51.4643_ID_25-processed-gene-0.71	CDS=1-1488	0.259903
snap_masked-NODE_5_length_653240_cov_27.0146_ID_9-processed-gene-1.11-mRNA-1	gene=snap_masked-NODE_5_length_653240_cov_27.0146_ID_9-processed-gene-1.11	CDS=1-1800	0.264174
snap_masked-NODE_2_length_765917_cov_27.8866_ID_3-processed-gene-5.111-mRNA-1	gene=snap_masked-NODE_2_length_765917_cov_27.8866_ID_3-processed-gene-5.111	CDS=1-936	0.349969
snap_masked-NODE_7_length_533625_cov_27.154_ID_13-processed-gene-1.25-mRNA-1	gene=snap_masked-NODE_7_length_533625_cov_27.154_ID_13-processed-gene-1.25	CDS=1-528	0.279188
snap_masked-NODE_2_length_765917_cov_27.8866_ID_3-processed-gene-2.3-mRNA-1	gene=snap_masked-NODE_2_length_765917_cov_27.8866_ID_3-processed-gene-2.3	CDS=1-549	0.279047
augustus_masked-NODE_27_length_38662_cov_28.0228_ID_53-processed-gene-0.31-mRNA-1	gene=augustus_masked-NODE_27_length_38662_cov_28.0228_ID_53-processed-gene-0.31	CDS=1-2121	0.248117
snap_masked-NODE_11_length_412906_cov_27.0339_ID_21-processed-gene-1.29-mRNA-1	gene=snap_masked-NODE_11_length_412906_cov_27.0339_ID_21-processed-gene-1.29	CDS=1-1395	0.257326
snap_masked-NODE_6_length_597287_cov_27.2088_ID_11-processed-gene-2.60-mRNA-1	gene=snap_masked-NODE_6_length_597287_cov_27.2088_ID_11-processed-gene-2.60	CDS=1-732	0.290765
snap_masked-NODE_11_length_412906_cov_27.0339_ID_21-processed-gene-2.43-mRNA-1	gene=snap_masked-NODE_11_length_412906_cov_27.0339_ID_21-processed-gene-2.43	CDS=1-930	0.312777
snap_masked-NODE_2_length_765917_cov_27.8866_ID_3-processed-gene-6.86-mRNA-1	gene=snap_masked-NODE_2_length_765917_cov_27.8866_ID_3-processed-gene-6.86	CDS=1-1650	0.246565
snap_masked-NODE_16_length_247587_cov_27.0586_ID_31-processed-gene-0.37-mRNA-1	gene=snap_masked-NODE_16_length_247587_cov_27.0586_ID_31-processed-gene-0.37	CDS=1-711	0.303353
snap_masked-NODE_4_length_706832_cov_27.5555_ID_7-processed-gene-3.45-mRNA-1	gene=snap_masked-NODE_4_length_706832_cov_27.5555_ID_7-processed-gene-3.45	CDS=1-4236	0.251657
snap_masked-NODE_5_length_653240_cov_27.0146_ID_9-processed-gene-5.45-mRNA-1	gene=snap_masked-NODE_5_length_653240_cov_27.0146_ID_9-processed-gene-5.45	CDS=1-2043	0.233822
augustus_masked-NODE_17_length_240136_cov_29.3823_ID_33-processed-gene-1.34-mRNA-1	gene=augustus_masked-NODE_17_length_240136_cov_29.3823_ID_33-processed-gene-1.34	CDS=1-810	0.296826
snap_masked-NODE_27_length_38662_cov_28.0228_ID_53-processed-gene-0.50-mRNA-1	gene=snap_masked-NODE_27_length_38662_cov_28.0228_ID_53-processed-gene-0.50	CDS=1-1182	0.265794
snap_masked-NODE_10_length_474261_cov_27.8157_ID_19-processed-gene-2.116-mRNA-1	gene=snap_masked-NODE_10_length_474261_cov_27.8157_ID_19-processed-gene-2.116	CDS=1-984	0.288144
snap_masked-NODE_13_length_344462_cov_51.4643_ID_25-processed-gene-2.168-mRNA-1	gene=snap_masked-NODE_13_length_344462_cov_51.4643_ID_25-processed-gene-2.168	CDS=1-1176	0.308732
snap_masked-NODE_17_length_240136_cov_29.3823_ID_33-processed-gene-1.164-mRNA-1	gene=snap_masked-NODE_17_length_240136_cov_29.3823_ID_33-processed-gene-1.164	CDS=1-2685	0.252295
snap_masked-NODE_8_length_516559_cov_30.1547_ID_15-processed-gene-1.50-mRNA-1	gene=snap_masked-NODE_8_length_516559_cov_30.1547_ID_15-processed-gene-1.50	CDS=1-2148	0.268038
snap_masked-NODE_2_length_765917_cov_27.8866_ID_3-processed-gene-6.22-mRNA-1	gene=snap_masked-NODE_2_length_765917_cov_27.8866_ID_3-processed-gene-6.22	CDS=1-825	0.256504
snap_masked-NODE_2_length_765917_cov_27.8866_ID_3-processed-gene-0.102-mRNA-1	gene=snap_masked-NODE_2_length_765917_cov_27.8866_ID_3-processed-gene-0.102	CDS=1-4002	0.261174
snap_masked-NODE_15_length_291038_cov_28.0476_ID_29-processed-gene-1.232-mRNA-1	gene=snap_masked-NODE_15_length_291038_cov_28.0476_ID_29-processed-gene-1.232	CDS=1-1053	0.28983
snap_masked-NODE_18_length_231117_cov_28.1554_ID_35-processed-gene-0.64-mRNA-1	gene=snap_masked-NODE_18_length_231117_cov_28.1554_ID_35-processed-gene-0.64	CDS=1-846	0.29875
snap_masked-NODE_11_length_412906_cov_27.0339_ID_21-processed-gene-0.54-mRNA-1	gene=snap_masked-NODE_11_length_412906_cov_27.0339_ID_21-processed-gene-0.54	CDS=1-915	0.257407
snap_masked-NODE_3_length_740742_cov_27.1728_ID_5-processed-gene-4.132-mRNA-1	gene=snap_masked-NODE_3_length_740742_cov_27.1728_ID_5-processed-gene-4.132	CDS=1-423	0.238585
snap_masked-NODE_20_length_127591_cov_27.0495_ID_39-processed-gene-0.46-mRNA-1	gene=snap_masked-NODE_20_length_127591_cov_27.0495_ID_39-processed-gene-0.46	CDS=1-471	0.247845
snap_masked-NODE_8_length_516559_cov_30.1547_ID_15-processed-gene-3.119-mRNA-1	gene=snap_masked-NODE_8_length_516559_cov_30.1547_ID_15-processed-gene-3.119	CDS=1-1389	0.319619
snap_masked-NODE_6_length_597287_cov_27.2088_ID_11-processed-gene-1.93-mRNA-1	gene=snap_masked-NODE_6_length_597287_cov_27.2088_ID_11-processed-gene-1.93	CDS=1-2022	0.264097
snap_masked-NODE_11_length_412906_cov_27.0339_ID_21-processed-gene-0.59-mRNA-1	gene=snap_masked-NODE_11_length_412906_cov_27.0339_ID_21-processed-gene-0.59	CDS=1-3030	0.367889
snap_masked-NODE_14_length_314412_cov_27.9629_ID_27-processed-gene-1.137-mRNA-1	gene=snap_masked-NODE_14_length_314412_cov_27.9629_ID_27-processed-gene-1.137	CDS=1-1689	0.323201
augustus_masked-NODE_1_length_907998_cov_27.5965_ID_1-processed-gene-7.46-mRNA-1	gene=augustus_masked-NODE_1_length_907998_cov_27.5965_ID_1-processed-gene-7.46	CDS=1-2166	0.248605
snap_masked-NODE_1_length_907998_cov_27.5965_ID_1-processed-gene-1.16-mRNA-1	gene=snap_masked-NODE_1_length_907998_cov_27.5965_ID_1-processed-gene-1.16	CDS=1-945	0.318048
snap_masked-NODE_6_length_597287_cov_27.2088_ID_11-processed-gene-0.82-mRNA-1	gene=snap_masked-NODE_6_length_597287_cov_27.2088_ID_11-processed-gene-0.82	CDS=1-411	0.337829
snap_masked-NODE_13_length_344462_cov_51.4643_ID_25-processed-gene-2.217-mRNA-1	gene=snap_masked-NODE_13_length_344462_cov_51.4643_ID_25-processed-gene-2.217	CDS=1-7557	0.298296
snap_masked-NODE_1_length_907998_cov_27.5965_ID_1-processed-gene-6.23-mRNA-1	gene=snap_masked-NODE_1_length_907998_cov_27.5965_ID_1-processed-gene-6.23	CDS=1-540	0.251603
snap_masked-NODE_1_length_907998_cov_27.5965_ID_1-processed-gene-3.114-mRNA-1	gene=snap_masked-NODE_1_length_907998_cov_27.5965_ID_1-processed-gene-3.114	CDS=1-2787	0.313642
snap_masked-NODE_7_length_533625_cov_27.154_ID_13-processed-gene-4.6-mRNA-1	gene=snap_masked-NODE_7_length_533625_cov_27.154_ID_13-processed-gene-4.6	CDS=1-597	0.569397
snap_masked-NODE_1_length_907998_cov_27.5965_ID_1-processed-gene-2.149-mRNA-1	gene=snap_masked-NODE_1_length_907998_cov_27.5965_ID_1-processed-gene-2.149	CDS=1-1302	0.263243
snap_masked-NODE_18_length_231117_cov_28.1554_ID_35-processed-gene-1.74-mRNA-1	gene=snap_masked-NODE_18_length_231117_cov_28.1554_ID_35-processed-gene-1.74	CDS=1-3237	0.276911
snap_masked-NODE_1_length_907998_cov_27.5965_ID_1-processed-gene-8.108-mRNA-1	gene=snap_masked-NODE_1_length_907998_cov_27.5965_ID_1-processed-gene-8.108	CDS=1-1122	0.25956
snap_masked-NODE_11_length_412906_cov_27.0339_ID_21-processed-gene-2.51-mRNA-1	gene=snap_masked-NODE_11_length_412906_cov_27.0339_ID_21-processed-gene-2.51	CDS=1-1524	0.236014
snap_masked-NODE_13_length_344462_cov_51.4643_ID_25-processed-gene-1.18-mRNA-1	gene=snap_masked-NODE_13_length_344462_cov_51.4643_ID_25-processed-gene-1.18	CDS=1-1050	0.262487
snap_masked-NODE_8_length_516559_cov_30.1547_ID_15-processed-gene-2.96-mRNA-1	gene=snap_masked-NODE_8_length_516559_cov_30.1547_ID_15-processed-gene-2.96	CDS=1-1179	0.259234
snap_masked-NODE_10_length_474261_cov_27.8157_ID_19-processed-gene-1.139-mRNA-1	gene=snap_masked-NODE_10_length_474261_cov_27.8157_ID_19-processed-gene-1.139	CDS=1-837	0.368086
augustus_masked-NODE_7_length_533625_cov_27.154_ID_13-processed-gene-3.37-mRNA-1	gene=augustus_masked-NODE_7_length_533625_cov_27.154_ID_13-processed-gene-3.37	CDS=1-2427	0.302037
maker-NODE_1_length_907998_cov_27.5965_ID_1-snap-gene-4.42-mRNA-1	gene=maker-NODE_1_length_907998_cov_27.5965_ID_1-snap-gene-4.42	CDS=1-645	0.273772
genemark-NODE_7_length_533625_cov_27.154_ID_13-processed-gene-4.138-mRNA-1	gene=genemark-NODE_7_length_533625_cov_27.154_ID_13-processed-gene-4.138	CDS=1-3549	0.26638
snap_masked-NODE_9_length_479268_cov_27.3414_ID_17-processed-gene-3.89-mRNA-1	gene=snap_masked-NODE_9_length_479268_cov_27.3414_ID_17-processed-gene-3.89	CDS=1-903	0.349227
snap_masked-NODE_2_length_765917_cov_27.8866_ID_3-processed-gene-1.138-mRNA-1	gene=snap_masked-NODE_2_length_765917_cov_27.8866_ID_3-processed-gene-1.138	CDS=1-1371	0.253987
snap_masked-NODE_8_length_516559_cov_30.1547_ID_15-processed-gene-3.121-mRNA-1	gene=snap_masked-NODE_8_length_516559_cov_30.1547_ID_15-processed-gene-3.121	CDS=1-1101	0.437614
snap_masked-NODE_4_length_706832_cov_27.5555_ID_7-processed-gene-6.32-mRNA-1	gene=snap_masked-NODE_4_length_706832_cov_27.5555_ID_7-processed-gene-6.32	CDS=1-2931	0.303875
snap_masked-NODE_9_length_479268_cov_27.3414_ID_17-processed-gene-2.169-mRNA-1	gene=snap_masked-NODE_9_length_479268_cov_27.3414_ID_17-processed-gene-2.169	CDS=1-3570	0.287306
snap_masked-NODE_26_length_63280_cov_28.0214_ID_51-processed-gene-0.26-mRNA-1	gene=snap_masked-NODE_26_length_63280_cov_28.0214_ID_51-processed-gene-0.26	CDS=1-1077	0.264127
genemark-NODE_16_length_247587_cov_27.0586_ID_31-processed-gene-1.71-mRNA-1	gene=genemark-NODE_16_length_247587_cov_27.0586_ID_31-processed-gene-1.71	CDS=1-2184	0.277342
snap_masked-NODE_3_length_740742_cov_27.1728_ID_5-processed-gene-6.193-mRNA-1	gene=snap_masked-NODE_3_length_740742_cov_27.1728_ID_5-processed-gene-6.193	CDS=1-4587	0.260289
snap_masked-NODE_15_length_291038_cov_28.0476_ID_29-processed-gene-1.288-mRNA-1	gene=snap_masked-NODE_15_length_291038_cov_28.0476_ID_29-processed-gene-1.288	CDS=1-1347	0.323654
snap_masked-NODE_11_length_412906_cov_27.0339_ID_21-processed-gene-2.11-mRNA-1	gene=snap_masked-NODE_11_length_412906_cov_27.0339_ID_21-processed-gene-2.11	CDS=1-1653	0.252933
snap_masked-NODE_9_length_479268_cov_27.3414_ID_17-processed-gene-2.127-mRNA-1	gene=snap_masked-NODE_9_length_479268_cov_27.3414_ID_17-processed-gene-2.127	CDS=1-4575	0.281639
snap_masked-NODE_2_length_765917_cov_27.8866_ID_3-processed-gene-3.5-mRNA-1	gene=snap_masked-NODE_2_length_765917_cov_27.8866_ID_3-processed-gene-3.5	CDS=1-2355	0.272607
snap_masked-NODE_26_length_63280_cov_28.0214_ID_51-processed-gene-0.9-mRNA-1	gene=snap_masked-NODE_26_length_63280_cov_28.0214_ID_51-processed-gene-0.9	CDS=1-1434	0.300113
genemark-NODE_9_length_479268_cov_27.3414_ID_17-processed-gene-1.63-mRNA-1	gene=genemark-NODE_9_length_479268_cov_27.3414_ID_17-processed-gene-1.63	CDS=1-1491	0.244535
snap_masked-NODE_26_length_63280_cov_28.0214_ID_51-processed-gene-0.14-mRNA-1	gene=snap_masked-NODE_26_length_63280_cov_28.0214_ID_51-processed-gene-0.14	CDS=1-2625	0.261451
genemark-NODE_3_length_740742_cov_27.1728_ID_5-processed-gene-3.68-mRNA-1	gene=genemark-NODE_3_length_740742_cov_27.1728_ID_5-processed-gene-3.68	CDS=1-1425	0.330798
snap_masked-NODE_7_length_533625_cov_27.154_ID_13-processed-gene-4.34-mRNA-1	gene=snap_masked-NODE_7_length_533625_cov_27.154_ID_13-processed-gene-4.34	CDS=1-1206	0.279512
snap_masked-NODE_2_length_765917_cov_27.8866_ID_3-processed-gene-3.37-mRNA-1	gene=snap_masked-NODE_2_length_765917_cov_27.8866_ID_3-processed-gene-3.37	CDS=1-930	0.353044
snap_masked-NODE_1_length_907998_cov_27.5965_ID_1-processed-gene-5.17-mRNA-1	gene=snap_masked-NODE_1_length_907998_cov_27.5965_ID_1-processed-gene-5.17	CDS=1-351	0.336505
snap_masked-NODE_4_length_706832_cov_27.5555_ID_7-processed-gene-2.104-mRNA-1	gene=snap_masked-NODE_4_length_706832_cov_27.5555_ID_7-processed-gene-2.104	CDS=1-1605	0.311507
snap_masked-NODE_13_length_344462_cov_51.4643_ID_25-processed-gene-2.171-mRNA-1	gene=snap_masked-NODE_13_length_344462_cov_51.4643_ID_25-processed-gene-2.171	CDS=1-1314	0.441143
snap_masked-NODE_7_length_533625_cov_27.154_ID_13-processed-gene-3.171-mRNA-1	gene=snap_masked-NODE_7_length_533625_cov_27.154_ID_13-processed-gene-3.171	CDS=1-1500	0.254593
augustus_masked-NODE_2_length_765917_cov_27.8866_ID_3-processed-gene-0.69-mRNA-1	gene=augustus_masked-NODE_2_length_765917_cov_27.8866_ID_3-processed-gene-0.69	CDS=1-981	0.263391
snap_masked-NODE_7_length_533625_cov_27.154_ID_13-processed-gene-4.38-mRNA-1	gene=snap_masked-NODE_7_length_533625_cov_27.154_ID_13-processed-gene-4.38	CDS=1-2556	0.282679
snap_masked-NODE_15_length_291038_cov_28.0476_ID_29-processed-gene-1.275-mRNA-1	gene=snap_masked-NODE_15_length_291038_cov_28.0476_ID_29-processed-gene-1.275	CDS=1-1539	0.437434
snap_masked-NODE_15_length_291038_cov_28.0476_ID_29-processed-gene-0.37-mRNA-1	gene=snap_masked-NODE_15_length_291038_cov_28.0476_ID_29-processed-gene-0.37	CDS=1-420	0.335808
snap_masked-NODE_3_length_740742_cov_27.1728_ID_5-processed-gene-0.41-mRNA-1	gene=snap_masked-NODE_3_length_740742_cov_27.1728_ID_5-processed-gene-0.41	CDS=1-1719	0.291679
snap_masked-NODE_22_length_97324_cov_29.8668_ID_43-processed-gene-0.33-mRNA-1	gene=snap_masked-NODE_22_length_97324_cov_29.8668_ID_43-processed-gene-0.33	CDS=1-867	0.236575
snap_masked-NODE_10_length_474261_cov_27.8157_ID_19-processed-gene-1.155-mRNA-1	gene=snap_masked-NODE_10_length_474261_cov_27.8157_ID_19-processed-gene-1.155	CDS=1-2655	0.290855
snap_masked-NODE_16_length_247587_cov_27.0586_ID_31-processed-gene-1.166-mRNA-1	gene=snap_masked-NODE_16_length_247587_cov_27.0586_ID_31-processed-gene-1.166	CDS=1-1818	0.260023
snap_masked-NODE_15_length_291038_cov_28.0476_ID_29-processed-gene-0.31-mRNA-1	gene=snap_masked-NODE_15_length_291038_cov_28.0476_ID_29-processed-gene-0.31	CDS=1-1926	0.311471
snap_masked-NODE_8_length_516559_cov_30.1547_ID_15-processed-gene-1.26-mRNA-1	gene=snap_masked-NODE_8_length_516559_cov_30.1547_ID_15-processed-gene-1.26	CDS=1-1245	0.264259
snap_masked-NODE_3_length_740742_cov_27.1728_ID_5-processed-gene-3.106-mRNA-1	gene=snap_masked-NODE_3_length_740742_cov_27.1728_ID_5-processed-gene-3.106	CDS=1-1347	0.254439
snap_masked-NODE_1_length_907998_cov_27.5965_ID_1-processed-gene-2.169-mRNA-1	gene=snap_masked-NODE_1_length_907998_cov_27.5965_ID_1-processed-gene-2.169	CDS=1-507	0.276174
genemark-NODE_17_length_240136_cov_29.3823_ID_33-processed-gene-0.75-mRNA-1	gene=genemark-NODE_17_length_240136_cov_29.3823_ID_33-processed-gene-0.75	CDS=1-3771	0.270495
snap_masked-NODE_1_length_907998_cov_27.5965_ID_1-processed-gene-6.32-mRNA-1	gene=snap_masked-NODE_1_length_907998_cov_27.5965_ID_1-processed-gene-6.32	CDS=1-1620	0.24704
snap_masked-NODE_5_length_653240_cov_27.0146_ID_9-processed-gene-1.57-mRNA-1	gene=snap_masked-NODE_5_length_653240_cov_27.0146_ID_9-processed-gene-1.57	CDS=1-2724	0.252548
snap_masked-NODE_8_length_516559_cov_30.1547_ID_15-processed-gene-4.179-mRNA-1	gene=snap_masked-NODE_8_length_516559_cov_30.1547_ID_15-processed-gene-4.179	CDS=1-5799	0.264425
snap_masked-NODE_3_length_740742_cov_27.1728_ID_5-processed-gene-4.113-mRNA-1	gene=snap_masked-NODE_3_length_740742_cov_27.1728_ID_5-processed-gene-4.113	CDS=1-720	0.3362
snap_masked-NODE_5_length_653240_cov_27.0146_ID_9-processed-gene-1.40-mRNA-1	gene=snap_masked-NODE_5_length_653240_cov_27.0146_ID_9-processed-gene-1.40	CDS=1-330	0.509793
snap_masked-NODE_5_length_653240_cov_27.0146_ID_9-processed-gene-4.24-mRNA-1	gene=snap_masked-NODE_5_length_653240_cov_27.0146_ID_9-processed-gene-4.24	CDS=1-630	0.276201
snap_masked-NODE_26_length_63280_cov_28.0214_ID_51-processed-gene-0.35-mRNA-1	gene=snap_masked-NODE_26_length_63280_cov_28.0214_ID_51-processed-gene-0.35	CDS=1-1845	0.253004
snap_masked-NODE_1_length_907998_cov_27.5965_ID_1-processed-gene-3.150-mRNA-1	gene=snap_masked-NODE_1_length_907998_cov_27.5965_ID_1-processed-gene-3.150	CDS=1-1707	0.257009
snap_masked-NODE_13_length_344462_cov_51.4643_ID_25-processed-gene-2.195-mRNA-1	gene=snap_masked-NODE_13_length_344462_cov_51.4643_ID_25-processed-gene-2.195	CDS=1-474	0.221896
snap_masked-NODE_6_length_597287_cov_27.2088_ID_11-processed-gene-1.86-mRNA-1	gene=snap_masked-NODE_6_length_597287_cov_27.2088_ID_11-processed-gene-1.86	CDS=1-2688	0.336698
snap_masked-NODE_5_length_653240_cov_27.0146_ID_9-processed-gene-5.28-mRNA-1	gene=snap_masked-NODE_5_length_653240_cov_27.0146_ID_9-processed-gene-5.28	CDS=1-1170	0.384198
augustus_masked-NODE_1_length_907998_cov_27.5965_ID_1-processed-gene-4.9-mRNA-1	gene=augustus_masked-NODE_1_length_907998_cov_27.5965_ID_1-processed-gene-4.9	CDS=1-1200	0.280814
snap_masked-NODE_7_length_533625_cov_27.154_ID_13-processed-gene-4.12-mRNA-1	gene=snap_masked-NODE_7_length_533625_cov_27.154_ID_13-processed-gene-4.12	CDS=1-1560	0.297258
snap_masked-NODE_3_length_740742_cov_27.1728_ID_5-processed-gene-6.185-mRNA-1	gene=snap_masked-NODE_3_length_740742_cov_27.1728_ID_5-processed-gene-6.185	CDS=1-1680	0.300403
snap_masked-NODE_11_length_412906_cov_27.0339_ID_21-processed-gene-2.12-mRNA-1	gene=snap_masked-NODE_11_length_412906_cov_27.0339_ID_21-processed-gene-2.12	CDS=1-1476	0.223145
augustus_masked-NODE_18_length_231117_cov_28.1554_ID_35-processed-gene-0.36-mRNA-1	gene=augustus_masked-NODE_18_length_231117_cov_28.1554_ID_35-processed-gene-0.36	CDS=1-873	0.281299
snap_masked-NODE_6_length_597287_cov_27.2088_ID_11-processed-gene-1.104-mRNA-1	gene=snap_masked-NODE_6_length_597287_cov_27.2088_ID_11-processed-gene-1.104	CDS=1-783	0.304208
augustus_masked-NODE_21_length_102092_cov_29.7414_ID_41-processed-gene-0.19-mRNA-1	gene=augustus_masked-NODE_21_length_102092_cov_29.7414_ID_41-processed-gene-0.19	CDS=1-1671	0.260777
snap_masked-NODE_1_length_907998_cov_27.5965_ID_1-processed-gene-2.139-mRNA-1	gene=snap_masked-NODE_1_length_907998_cov_27.5965_ID_1-processed-gene-2.139	CDS=1-1251	0.267075
augustus_masked-NODE_12_length_381431_cov_26.8905_ID_23-processed-gene-1.23-mRNA-1	gene=augustus_masked-NODE_12_length_381431_cov_26.8905_ID_23-processed-gene-1.23	CDS=1-1008	0.279431
snap_masked-NODE_5_length_653240_cov_27.0146_ID_9-processed-gene-5.70-mRNA-1	gene=snap_masked-NODE_5_length_653240_cov_27.0146_ID_9-processed-gene-5.70	CDS=1-1281	0.259531
genemark-NODE_4_length_706832_cov_27.5555_ID_7-processed-gene-4.30-mRNA-1	gene=genemark-NODE_4_length_706832_cov_27.5555_ID_7-processed-gene-4.30	CDS=1-738	0.297987
augustus_masked-NODE_39_length_8623_cov_58.1797_ID_77-processed-gene-0.1-mRNA-1	gene=augustus_masked-NODE_39_length_8623_cov_58.1797_ID_77-processed-gene-0.1	CDS=1-1080	0.254063
snap_masked-NODE_10_length_474261_cov_27.8157_ID_19-processed-gene-3.66-mRNA-1	gene=snap_masked-NODE_10_length_474261_cov_27.8157_ID_19-processed-gene-3.66	CDS=1-1308	0.280889
genemark-NODE_2_length_765917_cov_27.8866_ID_3-processed-gene-5.21-mRNA-1	gene=genemark-NODE_2_length_765917_cov_27.8866_ID_3-processed-gene-5.21	CDS=1-2346	0.265219
genemark-NODE_18_length_231117_cov_28.1554_ID_35-processed-gene-0.122-mRNA-1	gene=genemark-NODE_18_length_231117_cov_28.1554_ID_35-processed-gene-0.122	CDS=1-1344	0.27648
snap_masked-NODE_10_length_474261_cov_27.8157_ID_19-processed-gene-2.145-mRNA-1	gene=snap_masked-NODE_10_length_474261_cov_27.8157_ID_19-processed-gene-2.145	CDS=1-321	0.289588
snap_masked-NODE_3_length_740742_cov_27.1728_ID_5-processed-gene-3.118-mRNA-1	gene=snap_masked-NODE_3_length_740742_cov_27.1728_ID_5-processed-gene-3.118	CDS=1-384	0.306943
snap_masked-NODE_3_length_740742_cov_27.1728_ID_5-processed-gene-0.29-mRNA-1	gene=snap_masked-NODE_3_length_740742_cov_27.1728_ID_5-processed-gene-0.29	CDS=1-627	0.255516
snap_masked-NODE_18_length_231117_cov_28.1554_ID_35-processed-gene-1.83-mRNA-1	gene=snap_masked-NODE_18_length_231117_cov_28.1554_ID_35-processed-gene-1.83	CDS=1-1713	0.292072
snap_masked-NODE_7_length_533625_cov_27.154_ID_13-processed-gene-4.19-mRNA-1	gene=snap_masked-NODE_7_length_533625_cov_27.154_ID_13-processed-gene-4.19	CDS=1-612	0.514249
snap_masked-NODE_9_length_479268_cov_27.3414_ID_17-processed-gene-0.95-mRNA-1	gene=snap_masked-NODE_9_length_479268_cov_27.3414_ID_17-processed-gene-0.95	CDS=1-1422	0.273999
snap_masked-NODE_5_length_653240_cov_27.0146_ID_9-processed-gene-1.12-mRNA-1	gene=snap_masked-NODE_5_length_653240_cov_27.0146_ID_9-processed-gene-1.12	CDS=1-4077	0.27602
snap_masked-NODE_13_length_344462_cov_51.4643_ID_25-processed-gene-2.161-mRNA-1	gene=snap_masked-NODE_13_length_344462_cov_51.4643_ID_25-processed-gene-2.161	CDS=1-2748	0.282741
snap_masked-NODE_8_length_516559_cov_30.1547_ID_15-processed-gene-3.124-mRNA-1	gene=snap_masked-NODE_8_length_516559_cov_30.1547_ID_15-processed-gene-3.124	CDS=1-1731	0.271238
genemark-NODE_8_length_516559_cov_30.1547_ID_15-processed-gene-3.101-mRNA-1	gene=genemark-NODE_8_length_516559_cov_30.1547_ID_15-processed-gene-3.101	CDS=1-882	0.267166
snap_masked-NODE_12_length_381431_cov_26.8905_ID_23-processed-gene-2.53-mRNA-1	gene=snap_masked-NODE_12_length_381431_cov_26.8905_ID_23-processed-gene-2.53	CDS=1-2229	0.284206
genemark-NODE_18_length_231117_cov_28.1554_ID_35-processed-gene-1.20-mRNA-1	gene=genemark-NODE_18_length_231117_cov_28.1554_ID_35-processed-gene-1.20	CDS=1-1647	0.238269
snap_masked-NODE_14_length_314412_cov_27.9629_ID_27-processed-gene-0.88-mRNA-1	gene=snap_masked-NODE_14_length_314412_cov_27.9629_ID_27-processed-gene-0.88	CDS=1-1956	0.271211
maker-NODE_10_length_474261_cov_27.8157_ID_19-augustus-gene-3.0-mRNA-1	gene=maker-NODE_10_length_474261_cov_27.8157_ID_19-augustus-gene-3.0	CDS=1-6165	0.307019
snap_masked-NODE_9_length_479268_cov_27.3414_ID_17-processed-gene-2.123-mRNA-1	gene=snap_masked-NODE_9_length_479268_cov_27.3414_ID_17-processed-gene-2.123	CDS=1-582	0.349913
snap_masked-NODE_1_length_907998_cov_27.5965_ID_1-processed-gene-4.96-mRNA-1	gene=snap_masked-NODE_1_length_907998_cov_27.5965_ID_1-processed-gene-4.96	CDS=1-354	0.253974
snap_masked-NODE_2_length_765917_cov_27.8866_ID_3-processed-gene-1.98-mRNA-1	gene=snap_masked-NODE_2_length_765917_cov_27.8866_ID_3-processed-gene-1.98	CDS=1-438	0.288558
snap_masked-NODE_6_length_597287_cov_27.2088_ID_11-processed-gene-2.61-mRNA-1	gene=snap_masked-NODE_6_length_597287_cov_27.2088_ID_11-processed-gene-2.61	CDS=1-2109	0.323716
snap_masked-NODE_17_length_240136_cov_29.3823_ID_33-processed-gene-1.202-mRNA-1	gene=snap_masked-NODE_17_length_240136_cov_29.3823_ID_33-processed-gene-1.202	CDS=1-1413	0.218093
snap_masked-NODE_9_length_479268_cov_27.3414_ID_17-processed-gene-0.89-mRNA-1	gene=snap_masked-NODE_9_length_479268_cov_27.3414_ID_17-processed-gene-0.89	CDS=1-1038	0.278501
genemark-NODE_7_length_533625_cov_27.154_ID_13-processed-gene-3.64-mRNA-1	gene=genemark-NODE_7_length_533625_cov_27.154_ID_13-processed-gene-3.64	CDS=1-1116	0.353836
snap_masked-NODE_6_length_597287_cov_27.2088_ID_11-processed-gene-4.108-mRNA-1	gene=snap_masked-NODE_6_length_597287_cov_27.2088_ID_11-processed-gene-4.108	CDS=1-660	0.280227
snap_masked-NODE_11_length_412906_cov_27.0339_ID_21-processed-gene-1.52-mRNA-1	gene=snap_masked-NODE_11_length_412906_cov_27.0339_ID_21-processed-gene-1.52	CDS=1-1104	0.347167
snap_masked-NODE_10_length_474261_cov_27.8157_ID_19-processed-gene-3.37-mRNA-1	gene=snap_masked-NODE_10_length_474261_cov_27.8157_ID_19-processed-gene-3.37	CDS=1-1683	0.30953
snap_masked-NODE_10_length_474261_cov_27.8157_ID_19-processed-gene-2.140-mRNA-1	gene=snap_masked-NODE_10_length_474261_cov_27.8157_ID_19-processed-gene-2.140	CDS=1-1536	0.310699
augustus_masked-NODE_9_length_479268_cov_27.3414_ID_17-processed-gene-3.167-mRNA-1	gene=augustus_masked-NODE_9_length_479268_cov_27.3414_ID_17-processed-gene-3.167	CDS=1-1584	0.256324
snap_masked-NODE_33_length_27283_cov_33.7692_ID_65-processed-gene-0.35-mRNA-1	gene=snap_masked-NODE_33_length_27283_cov_33.7692_ID_65-processed-gene-0.35	CDS=1-3657	0.261247
snap_masked-NODE_1_length_907998_cov_27.5965_ID_1-processed-gene-0.85-mRNA-1	gene=snap_masked-NODE_1_length_907998_cov_27.5965_ID_1-processed-gene-0.85	CDS=1-1857	0.296224
snap_masked-NODE_3_length_740742_cov_27.1728_ID_5-processed-gene-4.103-mRNA-1	gene=snap_masked-NODE_3_length_740742_cov_27.1728_ID_5-processed-gene-4.103	CDS=1-1233	0.251448
snap_masked-NODE_15_length_291038_cov_28.0476_ID_29-processed-gene-1.221-mRNA-1	gene=snap_masked-NODE_15_length_291038_cov_28.0476_ID_29-processed-gene-1.221	CDS=1-894	0.254421
snap_masked-NODE_9_length_479268_cov_27.3414_ID_17-processed-gene-2.138-mRNA-1	gene=snap_masked-NODE_9_length_479268_cov_27.3414_ID_17-processed-gene-2.138	CDS=1-315	0.444334
augustus_masked-NODE_5_length_653240_cov_27.0146_ID_9-processed-gene-3.138-mRNA-1	gene=augustus_masked-NODE_5_length_653240_cov_27.0146_ID_9-processed-gene-3.138	CDS=1-1743	0.258324
snap_masked-NODE_32_length_28180_cov_37.9536_ID_63-processed-gene-0.30-mRNA-1	gene=snap_masked-NODE_32_length_28180_cov_37.9536_ID_63-processed-gene-0.30	CDS=1-1149	0.251622
genemark-NODE_5_length_653240_cov_27.0146_ID_9-processed-gene-5.216-mRNA-1	gene=genemark-NODE_5_length_653240_cov_27.0146_ID_9-processed-gene-5.216	CDS=1-1098	0.272693
snap_masked-NODE_5_length_653240_cov_27.0146_ID_9-processed-gene-0.0-mRNA-1	gene=snap_masked-NODE_5_length_653240_cov_27.0146_ID_9-processed-gene-0.0	CDS=1-624	0.303885
snap_masked-NODE_2_length_765917_cov_27.8866_ID_3-processed-gene-2.19-mRNA-1	gene=snap_masked-NODE_2_length_765917_cov_27.8866_ID_3-processed-gene-2.19	CDS=1-657	0.356813
snap_masked-NODE_5_length_653240_cov_27.0146_ID_9-processed-gene-5.80-mRNA-1	gene=snap_masked-NODE_5_length_653240_cov_27.0146_ID_9-processed-gene-5.80	CDS=1-2028	0.299009
augustus_masked-NODE_6_length_597287_cov_27.2088_ID_11-processed-gene-4.58-mRNA-1	gene=augustus_masked-NODE_6_length_597287_cov_27.2088_ID_11-processed-gene-4.58	CDS=1-1308	0.311958
snap_masked-NODE_2_length_765917_cov_27.8866_ID_3-processed-gene-1.114-mRNA-1	gene=snap_masked-NODE_2_length_765917_cov_27.8866_ID_3-processed-gene-1.114	CDS=1-1263	0.327435
snap_masked-NODE_6_length_597287_cov_27.2088_ID_11-processed-gene-4.195-mRNA-1	gene=snap_masked-NODE_6_length_597287_cov_27.2088_ID_11-processed-gene-4.195	CDS=1-426	0.294595
snap_masked-NODE_4_length_706832_cov_27.5555_ID_7-processed-gene-1.50-mRNA-1	gene=snap_masked-NODE_4_length_706832_cov_27.5555_ID_7-processed-gene-1.50	CDS=1-2532	0.284118
snap_masked-NODE_10_length_474261_cov_27.8157_ID_19-processed-gene-1.136-mRNA-1	gene=snap_masked-NODE_10_length_474261_cov_27.8157_ID_19-processed-gene-1.136	CDS=1-1602	0.329344
snap_masked-NODE_28_length_38256_cov_27.6892_ID_55-processed-gene-0.5-mRNA-1	gene=snap_masked-NODE_28_length_38256_cov_27.6892_ID_55-processed-gene-0.5	CDS=1-1443	0.423395
snap_masked-NODE_22_length_97324_cov_29.8668_ID_43-processed-gene-0.31-mRNA-1	gene=snap_masked-NODE_22_length_97324_cov_29.8668_ID_43-processed-gene-0.31	CDS=1-1596	0.287379
snap_masked-NODE_12_length_381431_cov_26.8905_ID_23-processed-gene-1.161-mRNA-1	gene=snap_masked-NODE_12_length_381431_cov_26.8905_ID_23-processed-gene-1.161	CDS=1-1377	0.348735
snap_masked-NODE_5_length_653240_cov_27.0146_ID_9-processed-gene-0.9-mRNA-1	gene=snap_masked-NODE_5_length_653240_cov_27.0146_ID_9-processed-gene-0.9	CDS=1-798	0.254404
genemark-NODE_7_length_533625_cov_27.154_ID_13-processed-gene-3.113-mRNA-1	gene=genemark-NODE_7_length_533625_cov_27.154_ID_13-processed-gene-3.113	CDS=1-762	0.273772
snap_masked-NODE_2_length_765917_cov_27.8866_ID_3-processed-gene-5.118-mRNA-1	gene=snap_masked-NODE_2_length_765917_cov_27.8866_ID_3-processed-gene-5.118	CDS=1-1395	0.286981
snap_masked-NODE_9_length_479268_cov_27.3414_ID_17-processed-gene-3.54-mRNA-1	gene=snap_masked-NODE_9_length_479268_cov_27.3414_ID_17-processed-gene-3.54	CDS=1-1677	0.32034
snap_masked-NODE_22_length_97324_cov_29.8668_ID_43-processed-gene-0.37-mRNA-1	gene=snap_masked-NODE_22_length_97324_cov_29.8668_ID_43-processed-gene-0.37	CDS=1-516	0.265965
snap_masked-NODE_17_length_240136_cov_29.3823_ID_33-processed-gene-1.152-mRNA-1	gene=snap_masked-NODE_17_length_240136_cov_29.3823_ID_33-processed-gene-1.152	CDS=1-1725	0.299081
augustus_masked-NODE_7_length_533625_cov_27.154_ID_13-processed-gene-3.45-mRNA-1	gene=augustus_masked-NODE_7_length_533625_cov_27.154_ID_13-processed-gene-3.45	CDS=1-2544	0.264355
snap_masked-NODE_6_length_597287_cov_27.2088_ID_11-processed-gene-2.72-mRNA-1	gene=snap_masked-NODE_6_length_597287_cov_27.2088_ID_11-processed-gene-2.72	CDS=1-336	0.258407
snap_masked-NODE_19_length_144936_cov_28.4494_ID_37-processed-gene-0.175-mRNA-1	gene=snap_masked-NODE_19_length_144936_cov_28.4494_ID_37-processed-gene-0.175	CDS=1-888	0.29877
snap_masked-NODE_4_length_706832_cov_27.5555_ID_7-processed-gene-2.129-mRNA-1	gene=snap_masked-NODE_4_length_706832_cov_27.5555_ID_7-processed-gene-2.129	CDS=1-978	0.26752
snap_masked-NODE_4_length_706832_cov_27.5555_ID_7-processed-gene-4.122-mRNA-1	gene=snap_masked-NODE_4_length_706832_cov_27.5555_ID_7-processed-gene-4.122	CDS=1-2229	0.250971
genemark-NODE_4_length_706832_cov_27.5555_ID_7-processed-gene-1.88-mRNA-1	gene=genemark-NODE_4_length_706832_cov_27.5555_ID_7-processed-gene-1.88	CDS=1-4956	0.300084
snap_masked-NODE_22_length_97324_cov_29.8668_ID_43-processed-gene-0.45-mRNA-1	gene=snap_masked-NODE_22_length_97324_cov_29.8668_ID_43-processed-gene-0.45	CDS=1-1866	0.229037
snap_masked-NODE_12_length_381431_cov_26.8905_ID_23-processed-gene-2.9-mRNA-1	gene=snap_masked-NODE_12_length_381431_cov_26.8905_ID_23-processed-gene-2.9	CDS=1-1155	0.283314
snap_masked-NODE_5_length_653240_cov_27.0146_ID_9-processed-gene-0.41-mRNA-1	gene=snap_masked-NODE_5_length_653240_cov_27.0146_ID_9-processed-gene-0.41	CDS=1-2334	0.285338
snap_masked-NODE_6_length_597287_cov_27.2088_ID_11-processed-gene-4.162-mRNA-1	gene=snap_masked-NODE_6_length_597287_cov_27.2088_ID_11-processed-gene-4.162	CDS=1-2466	0.247766
augustus_masked-NODE_2_length_765917_cov_27.8866_ID_3-processed-gene-6.226-mRNA-1	gene=augustus_masked-NODE_2_length_765917_cov_27.8866_ID_3-processed-gene-6.226	CDS=1-1974	0.273897
genemark-NODE_7_length_533625_cov_27.154_ID_13-processed-gene-4.131-mRNA-1	gene=genemark-NODE_7_length_533625_cov_27.154_ID_13-processed-gene-4.131	CDS=1-2565	0.289527
snap_masked-NODE_6_length_597287_cov_27.2088_ID_11-processed-gene-0.97-mRNA-1	gene=snap_masked-NODE_6_length_597287_cov_27.2088_ID_11-processed-gene-0.97	CDS=1-2151	0.288111
snap_masked-NODE_11_length_412906_cov_27.0339_ID_21-processed-gene-2.45-mRNA-1	gene=snap_masked-NODE_11_length_412906_cov_27.0339_ID_21-processed-gene-2.45	CDS=1-792	0.25626
genemark-NODE_5_length_653240_cov_27.0146_ID_9-processed-gene-5.206-mRNA-1	gene=genemark-NODE_5_length_653240_cov_27.0146_ID_9-processed-gene-5.206	CDS=1-1491	0.279947
snap_masked-NODE_23_length_83208_cov_26.9237_ID_45-processed-gene-0.33-mRNA-1	gene=snap_masked-NODE_23_length_83208_cov_26.9237_ID_45-processed-gene-0.33	CDS=1-1386	0.223904
snap_masked-NODE_11_length_412906_cov_27.0339_ID_21-processed-gene-0.51-mRNA-1	gene=snap_masked-NODE_11_length_412906_cov_27.0339_ID_21-processed-gene-0.51	CDS=1-882	0.302997
snap_masked-NODE_4_length_706832_cov_27.5555_ID_7-processed-gene-2.99-mRNA-1	gene=snap_masked-NODE_4_length_706832_cov_27.5555_ID_7-processed-gene-2.99	CDS=1-1758	0.304936
snap_masked-NODE_1_length_907998_cov_27.5965_ID_1-processed-gene-1.37-mRNA-1	gene=snap_masked-NODE_1_length_907998_cov_27.5965_ID_1-processed-gene-1.37	CDS=1-423	0.288645
snap_masked-NODE_11_length_412906_cov_27.0339_ID_21-processed-gene-0.55-mRNA-1	gene=snap_masked-NODE_11_length_412906_cov_27.0339_ID_21-processed-gene-0.55	CDS=1-2478	0.261083
snap_masked-NODE_3_length_740742_cov_27.1728_ID_5-processed-gene-2.48-mRNA-1	gene=snap_masked-NODE_3_length_740742_cov_27.1728_ID_5-processed-gene-2.48	CDS=1-1227	0.291799
snap_masked-NODE_11_length_412906_cov_27.0339_ID_21-processed-gene-0.67-mRNA-1	gene=snap_masked-NODE_11_length_412906_cov_27.0339_ID_21-processed-gene-0.67	CDS=1-696	0.241672
snap_masked-NODE_6_length_597287_cov_27.2088_ID_11-processed-gene-3.2-mRNA-1	gene=snap_masked-NODE_6_length_597287_cov_27.2088_ID_11-processed-gene-3.2	CDS=1-663	0.299719
genemark-NODE_23_length_83208_cov_26.9237_ID_45-processed-gene-0.118-mRNA-1	gene=genemark-NODE_23_length_83208_cov_26.9237_ID_45-processed-gene-0.118	CDS=1-414	0.291269
augustus_masked-NODE_12_length_381431_cov_26.8905_ID_23-processed-gene-2.187-mRNA-1	gene=augustus_masked-NODE_12_length_381431_cov_26.8905_ID_23-processed-gene-2.187	CDS=1-1041	0.23825
snap_masked-NODE_10_length_474261_cov_27.8157_ID_19-processed-gene-3.102-mRNA-1	gene=snap_masked-NODE_10_length_474261_cov_27.8157_ID_19-processed-gene-3.102	CDS=1-456	0.237149
snap_masked-NODE_3_length_740742_cov_27.1728_ID_5-processed-gene-3.97-mRNA-1	gene=snap_masked-NODE_3_length_740742_cov_27.1728_ID_5-processed-gene-3.97	CDS=1-1575	0.247172
snap_masked-NODE_2_length_765917_cov_27.8866_ID_3-processed-gene-6.89-mRNA-1	gene=snap_masked-NODE_2_length_765917_cov_27.8866_ID_3-processed-gene-6.89	CDS=1-456	0.283476
snap_masked-NODE_4_length_706832_cov_27.5555_ID_7-processed-gene-2.113-mRNA-1	gene=snap_masked-NODE_4_length_706832_cov_27.5555_ID_7-processed-gene-2.113	CDS=1-429	0.265773
snap_masked-NODE_4_length_706832_cov_27.5555_ID_7-processed-gene-5.38-mRNA-1	gene=snap_masked-NODE_4_length_706832_cov_27.5555_ID_7-processed-gene-5.38	CDS=1-2550	0.281464
snap_masked-NODE_10_length_474261_cov_27.8157_ID_19-processed-gene-3.22-mRNA-1	gene=snap_masked-NODE_10_length_474261_cov_27.8157_ID_19-processed-gene-3.22	CDS=1-882	0.283963
snap_masked-NODE_14_length_314412_cov_27.9629_ID_27-processed-gene-2.53-mRNA-1	gene=snap_masked-NODE_14_length_314412_cov_27.9629_ID_27-processed-gene-2.53	CDS=1-690	0.308108
snap_masked-NODE_11_length_412906_cov_27.0339_ID_21-processed-gene-1.24-mRNA-1	gene=snap_masked-NODE_11_length_412906_cov_27.0339_ID_21-processed-gene-1.24	CDS=1-528	0.278918
snap_masked-NODE_1_length_907998_cov_27.5965_ID_1-processed-gene-2.158-mRNA-1	gene=snap_masked-NODE_1_length_907998_cov_27.5965_ID_1-processed-gene-2.158	CDS=1-924	0.227307
augustus_masked-NODE_12_length_381431_cov_26.8905_ID_23-processed-gene-0.100-mRNA-1	gene=augustus_masked-NODE_12_length_381431_cov_26.8905_ID_23-processed-gene-0.100	CDS=1-1698	0.274763
snap_masked-NODE_6_length_597287_cov_27.2088_ID_11-processed-gene-2.77-mRNA-1	gene=snap_masked-NODE_6_length_597287_cov_27.2088_ID_11-processed-gene-2.77	CDS=1-2529	0.250402
snap_masked-NODE_5_length_653240_cov_27.0146_ID_9-processed-gene-5.5-mRNA-1	gene=snap_masked-NODE_5_length_653240_cov_27.0146_ID_9-processed-gene-5.5	CDS=1-1260	0.247987
augustus_masked-NODE_1_length_907998_cov_27.5965_ID_1-processed-gene-2.98-mRNA-1	gene=augustus_masked-NODE_1_length_907998_cov_27.5965_ID_1-processed-gene-2.98	CDS=1-1779	0.272866
snap_masked-NODE_8_length_516559_cov_30.1547_ID_15-processed-gene-3.135-mRNA-1	gene=snap_masked-NODE_8_length_516559_cov_30.1547_ID_15-processed-gene-3.135	CDS=1-315	0.283387
genemark-NODE_12_length_381431_cov_26.8905_ID_23-processed-gene-0.75-mRNA-1	gene=genemark-NODE_12_length_381431_cov_26.8905_ID_23-processed-gene-0.75	CDS=1-870	0.264885
snap_masked-NODE_5_length_653240_cov_27.0146_ID_9-processed-gene-3.5-mRNA-1	gene=snap_masked-NODE_5_length_653240_cov_27.0146_ID_9-processed-gene-3.5	CDS=1-1743	0.261474
snap_masked-NODE_1_length_907998_cov_27.5965_ID_1-processed-gene-0.89-mRNA-1	gene=snap_masked-NODE_1_length_907998_cov_27.5965_ID_1-processed-gene-0.89	CDS=1-1164	0.416456
snap_masked-NODE_1_length_907998_cov_27.5965_ID_1-processed-gene-2.117-mRNA-1	gene=snap_masked-NODE_1_length_907998_cov_27.5965_ID_1-processed-gene-2.117	CDS=1-1647	0.242348
snap_masked-NODE_12_length_381431_cov_26.8905_ID_23-processed-gene-1.160-mRNA-1	gene=snap_masked-NODE_12_length_381431_cov_26.8905_ID_23-processed-gene-1.160	CDS=1-549	0.261408
snap_masked-NODE_2_length_765917_cov_27.8866_ID_3-processed-gene-6.46-mRNA-1	gene=snap_masked-NODE_2_length_765917_cov_27.8866_ID_3-processed-gene-6.46	CDS=1-609	0.260331
snap_masked-NODE_14_length_314412_cov_27.9629_ID_27-processed-gene-1.99-mRNA-1	gene=snap_masked-NODE_14_length_314412_cov_27.9629_ID_27-processed-gene-1.99	CDS=1-1545	0.266436
augustus_masked-NODE_2_length_765917_cov_27.8866_ID_3-processed-gene-6.199-mRNA-1	gene=augustus_masked-NODE_2_length_765917_cov_27.8866_ID_3-processed-gene-6.199	CDS=1-1731	0.273005
snap_masked-NODE_1_length_907998_cov_27.5965_ID_1-processed-gene-8.132-mRNA-1	gene=snap_masked-NODE_1_length_907998_cov_27.5965_ID_1-processed-gene-8.132	CDS=1-2115	0.26381
snap_masked-NODE_4_length_706832_cov_27.5555_ID_7-processed-gene-5.58-mRNA-1	gene=snap_masked-NODE_4_length_706832_cov_27.5555_ID_7-processed-gene-5.58	CDS=1-924	0.328898
augustus_masked-NODE_8_length_516559_cov_30.1547_ID_15-processed-gene-1.112-mRNA-1	gene=augustus_masked-NODE_8_length_516559_cov_30.1547_ID_15-processed-gene-1.112	CDS=1-1080	0.252932
snap_masked-NODE_10_length_474261_cov_27.8157_ID_19-processed-gene-1.122-mRNA-1	gene=snap_masked-NODE_10_length_474261_cov_27.8157_ID_19-processed-gene-1.122	CDS=1-666	0.305509
snap_masked-NODE_6_length_597287_cov_27.2088_ID_11-processed-gene-2.90-mRNA-1	gene=snap_masked-NODE_6_length_597287_cov_27.2088_ID_11-processed-gene-2.90	CDS=1-1383	0.400828
snap_masked-NODE_16_length_247587_cov_27.0586_ID_31-processed-gene-0.18-mRNA-1	gene=snap_masked-NODE_16_length_247587_cov_27.0586_ID_31-processed-gene-0.18	CDS=1-879	0.337768
snap_masked-NODE_15_length_291038_cov_28.0476_ID_29-processed-gene-0.4-mRNA-1	gene=snap_masked-NODE_15_length_291038_cov_28.0476_ID_29-processed-gene-0.4	CDS=1-330	0.247314
genemark-NODE_4_length_706832_cov_27.5555_ID_7-processed-gene-4.19-mRNA-1	gene=genemark-NODE_4_length_706832_cov_27.5555_ID_7-processed-gene-4.19	CDS=1-666	0.300589
snap_masked-NODE_1_length_907998_cov_27.5965_ID_1-processed-gene-8.138-mRNA-1	gene=snap_masked-NODE_1_length_907998_cov_27.5965_ID_1-processed-gene-8.138	CDS=1-4566	0.254596
snap_masked-NODE_7_length_533625_cov_27.154_ID_13-processed-gene-2.24-mRNA-1	gene=snap_masked-NODE_7_length_533625_cov_27.154_ID_13-processed-gene-2.24	CDS=1-798	0.296469
snap_masked-NODE_11_length_412906_cov_27.0339_ID_21-processed-gene-3.171-mRNA-1	gene=snap_masked-NODE_11_length_412906_cov_27.0339_ID_21-processed-gene-3.171	CDS=1-390	0.470796
snap_masked-NODE_8_length_516559_cov_30.1547_ID_15-processed-gene-4.195-mRNA-1	gene=snap_masked-NODE_8_length_516559_cov_30.1547_ID_15-processed-gene-4.195	CDS=1-1605	0.306202
snap_masked-NODE_35_length_18642_cov_29.5858_ID_69-processed-gene-0.19-mRNA-1	gene=snap_masked-NODE_35_length_18642_cov_29.5858_ID_69-processed-gene-0.19	CDS=1-3852	0.270066
snap_masked-NODE_29_length_35693_cov_31.0784_ID_57-processed-gene-0.13-mRNA-1	gene=snap_masked-NODE_29_length_35693_cov_31.0784_ID_57-processed-gene-0.13	CDS=1-1197	0.272225
snap_masked-NODE_4_length_706832_cov_27.5555_ID_7-processed-gene-3.43-mRNA-1	gene=snap_masked-NODE_4_length_706832_cov_27.5555_ID_7-processed-gene-3.43	CDS=1-3033	0.263555
snap_masked-NODE_17_length_240136_cov_29.3823_ID_33-processed-gene-1.161-mRNA-1	gene=snap_masked-NODE_17_length_240136_cov_29.3823_ID_33-processed-gene-1.161	CDS=1-1464	0.277022
snap_masked-NODE_11_length_412906_cov_27.0339_ID_21-processed-gene-1.27-mRNA-1	gene=snap_masked-NODE_11_length_412906_cov_27.0339_ID_21-processed-gene-1.27	CDS=1-1620	0.243712
snap_masked-NODE_13_length_344462_cov_51.4643_ID_25-processed-gene-0.66-mRNA-1	gene=snap_masked-NODE_13_length_344462_cov_51.4643_ID_25-processed-gene-0.66	CDS=1-1068	0.243347
snap_masked-NODE_23_length_83208_cov_26.9237_ID_45-processed-gene-0.41-mRNA-1	gene=snap_masked-NODE_23_length_83208_cov_26.9237_ID_45-processed-gene-0.41	CDS=1-390	0.341736
snap_masked-NODE_23_length_83208_cov_26.9237_ID_45-processed-gene-0.36-mRNA-1	gene=snap_masked-NODE_23_length_83208_cov_26.9237_ID_45-processed-gene-0.36	CDS=1-339	0.338291
snap_masked-NODE_3_length_740742_cov_27.1728_ID_5-processed-gene-1.58-mRNA-1	gene=snap_masked-NODE_3_length_740742_cov_27.1728_ID_5-processed-gene-1.58	CDS=1-2274	0.26047
snap_masked-NODE_1_length_907998_cov_27.5965_ID_1-processed-gene-8.111-mRNA-1	gene=snap_masked-NODE_1_length_907998_cov_27.5965_ID_1-processed-gene-8.111	CDS=1-834	0.292429
snap_masked-NODE_1_length_907998_cov_27.5965_ID_1-processed-gene-1.22-mRNA-1	gene=snap_masked-NODE_1_length_907998_cov_27.5965_ID_1-processed-gene-1.22	CDS=1-1212	0.277483
augustus_masked-NODE_12_length_381431_cov_26.8905_ID_23-processed-gene-2.196-mRNA-1	gene=augustus_masked-NODE_12_length_381431_cov_26.8905_ID_23-processed-gene-2.196	CDS=1-1299	0.239387
genemark-NODE_20_length_127591_cov_27.0495_ID_39-processed-gene-0.100-mRNA-1	gene=genemark-NODE_20_length_127591_cov_27.0495_ID_39-processed-gene-0.100	CDS=1-1002	0.322177
snap_masked-NODE_2_length_765917_cov_27.8866_ID_3-processed-gene-0.89-mRNA-1	gene=snap_masked-NODE_2_length_765917_cov_27.8866_ID_3-processed-gene-0.89	CDS=1-615	0.288026
augustus_masked-NODE_8_length_516559_cov_30.1547_ID_15-processed-gene-1.116-mRNA-1	gene=augustus_masked-NODE_8_length_516559_cov_30.1547_ID_15-processed-gene-1.116	CDS=1-807	0.247007
snap_masked-NODE_1_length_907998_cov_27.5965_ID_1-processed-gene-5.39-mRNA-1	gene=snap_masked-NODE_1_length_907998_cov_27.5965_ID_1-processed-gene-5.39	CDS=1-1236	0.289627
snap_masked-NODE_26_length_63280_cov_28.0214_ID_51-processed-gene-0.28-mRNA-1	gene=snap_masked-NODE_26_length_63280_cov_28.0214_ID_51-processed-gene-0.28	CDS=1-1665	0.24338
snap_masked-NODE_14_length_314412_cov_27.9629_ID_27-processed-gene-2.43-mRNA-1	gene=snap_masked-NODE_14_length_314412_cov_27.9629_ID_27-processed-gene-2.43	CDS=1-1836	0.288024
snap_masked-NODE_20_length_127591_cov_27.0495_ID_39-processed-gene-0.56-mRNA-1	gene=snap_masked-NODE_20_length_127591_cov_27.0495_ID_39-processed-gene-0.56	CDS=1-2154	0.259489
augustus_masked-NODE_21_length_102092_cov_29.7414_ID_41-processed-gene-0.31-mRNA-1	gene=augustus_masked-NODE_21_length_102092_cov_29.7414_ID_41-processed-gene-0.31	CDS=1-1296	0.229427
snap_masked-NODE_13_length_344462_cov_51.4643_ID_25-processed-gene-0.48-mRNA-1	gene=snap_masked-NODE_13_length_344462_cov_51.4643_ID_25-processed-gene-0.48	CDS=1-606	0.227485
snap_masked-NODE_4_length_706832_cov_27.5555_ID_7-processed-gene-6.21-mRNA-1	gene=snap_masked-NODE_4_length_706832_cov_27.5555_ID_7-processed-gene-6.21	CDS=1-639	0.290184
snap_masked-NODE_1_length_907998_cov_27.5965_ID_1-processed-gene-8.134-mRNA-1	gene=snap_masked-NODE_1_length_907998_cov_27.5965_ID_1-processed-gene-8.134	CDS=1-1008	0.26903
genemark-NODE_21_length_102092_cov_29.7414_ID_41-processed-gene-0.82-mRNA-1	gene=genemark-NODE_21_length_102092_cov_29.7414_ID_41-processed-gene-0.82	CDS=1-2259	0.26582
snap_masked-NODE_9_length_479268_cov_27.3414_ID_17-processed-gene-3.66-mRNA-1	gene=snap_masked-NODE_9_length_479268_cov_27.3414_ID_17-processed-gene-3.66	CDS=1-1317	0.290834
augustus_masked-NODE_12_length_381431_cov_26.8905_ID_23-processed-gene-0.97-mRNA-1	gene=augustus_masked-NODE_12_length_381431_cov_26.8905_ID_23-processed-gene-0.97	CDS=1-924	0.232331
maker-NODE_13_length_344462_cov_51.4643_ID_25-augustus-gene-1.52-mRNA-1	gene=maker-NODE_13_length_344462_cov_51.4643_ID_25-augustus-gene-1.52	CDS=1-3603	0.286286
augustus_masked-NODE_13_length_344462_cov_51.4643_ID_25-processed-gene-0.90-mRNA-1	gene=augustus_masked-NODE_13_length_344462_cov_51.4643_ID_25-processed-gene-0.90	CDS=1-777	0.26432
snap_masked-NODE_8_length_516559_cov_30.1547_ID_15-processed-gene-0.72-mRNA-1	gene=snap_masked-NODE_8_length_516559_cov_30.1547_ID_15-processed-gene-0.72	CDS=1-540	0.319989
snap_masked-NODE_3_length_740742_cov_27.1728_ID_5-processed-gene-6.138-mRNA-1	gene=snap_masked-NODE_3_length_740742_cov_27.1728_ID_5-processed-gene-6.138	CDS=1-1368	0.277991
snap_masked-NODE_12_length_381431_cov_26.8905_ID_23-processed-gene-0.25-mRNA-1	gene=snap_masked-NODE_12_length_381431_cov_26.8905_ID_23-processed-gene-0.25	CDS=1-963	0.263878
genemark-NODE_48_length_4641_cov_87.0117_ID_95-processed-gene-0.5-mRNA-1	gene=genemark-NODE_48_length_4641_cov_87.0117_ID_95-processed-gene-0.5	CDS=1-1431	0.28527
snap_masked-NODE_10_length_474261_cov_27.8157_ID_19-processed-gene-3.25-mRNA-1	gene=snap_masked-NODE_10_length_474261_cov_27.8157_ID_19-processed-gene-3.25	CDS=1-2412	0.27501
maker-NODE_16_length_247587_cov_27.0586_ID_31-snap-gene-1.73-mRNA-1	gene=maker-NODE_16_length_247587_cov_27.0586_ID_31-snap-gene-1.73	CDS=1-1686	0.274798
genemark-NODE_8_length_516559_cov_30.1547_ID_15-processed-gene-3.95-mRNA-1	gene=genemark-NODE_8_length_516559_cov_30.1547_ID_15-processed-gene-3.95	CDS=1-543	0.264721
snap_masked-NODE_8_length_516559_cov_30.1547_ID_15-processed-gene-1.15-mRNA-1	gene=snap_masked-NODE_8_length_516559_cov_30.1547_ID_15-processed-gene-1.15	CDS=1-1593	0.260684
snap_masked-NODE_17_length_240136_cov_29.3823_ID_33-processed-gene-1.174-mRNA-1	gene=snap_masked-NODE_17_length_240136_cov_29.3823_ID_33-processed-gene-1.174	CDS=1-945	0.273966
snap_masked-NODE_12_length_381431_cov_26.8905_ID_23-processed-gene-2.70-mRNA-1	gene=snap_masked-NODE_12_length_381431_cov_26.8905_ID_23-processed-gene-2.70	CDS=1-1149	0.242886
genemark-NODE_15_length_291038_cov_28.0476_ID_29-processed-gene-0.77-mRNA-1	gene=genemark-NODE_15_length_291038_cov_28.0476_ID_29-processed-gene-0.77	CDS=1-8637	0.260652
augustus_masked-NODE_7_length_533625_cov_27.154_ID_13-processed-gene-0.122-mRNA-1	gene=augustus_masked-NODE_7_length_533625_cov_27.154_ID_13-processed-gene-0.122	CDS=1-591	0.260177
augustus_masked-NODE_5_length_653240_cov_27.0146_ID_9-processed-gene-0.109-mRNA-1	gene=augustus_masked-NODE_5_length_653240_cov_27.0146_ID_9-processed-gene-0.109	CDS=1-1539	0.288545
augustus_masked-NODE_12_length_381431_cov_26.8905_ID_23-processed-gene-0.89-mRNA-1	gene=augustus_masked-NODE_12_length_381431_cov_26.8905_ID_23-processed-gene-0.89	CDS=1-2427	0.263929
snap_masked-NODE_27_length_38662_cov_28.0228_ID_53-processed-gene-0.44-mRNA-1	gene=snap_masked-NODE_27_length_38662_cov_28.0228_ID_53-processed-gene-0.44	CDS=1-1665	0.32943
snap_masked-NODE_1_length_907998_cov_27.5965_ID_1-processed-gene-3.154-mRNA-1	gene=snap_masked-NODE_1_length_907998_cov_27.5965_ID_1-processed-gene-3.154	CDS=1-1194	0.34489
snap_masked-NODE_5_length_653240_cov_27.0146_ID_9-processed-gene-2.153-mRNA-1	gene=snap_masked-NODE_5_length_653240_cov_27.0146_ID_9-processed-gene-2.153	CDS=1-1782	0.242425
snap_masked-NODE_5_length_653240_cov_27.0146_ID_9-processed-gene-3.43-mRNA-1	gene=snap_masked-NODE_5_length_653240_cov_27.0146_ID_9-processed-gene-3.43	CDS=1-855	0.278456
snap_masked-NODE_2_length_765917_cov_27.8866_ID_3-processed-gene-0.98-mRNA-1	gene=snap_masked-NODE_2_length_765917_cov_27.8866_ID_3-processed-gene-0.98	CDS=1-1929	0.357395
snap_masked-NODE_5_length_653240_cov_27.0146_ID_9-processed-gene-3.29-mRNA-1	gene=snap_masked-NODE_5_length_653240_cov_27.0146_ID_9-processed-gene-3.29	CDS=1-1311	0.299899
snap_masked-NODE_9_length_479268_cov_27.3414_ID_17-processed-gene-3.41-mRNA-1	gene=snap_masked-NODE_9_length_479268_cov_27.3414_ID_17-processed-gene-3.41	CDS=1-786	0.28029
snap_masked-NODE_1_length_907998_cov_27.5965_ID_1-processed-gene-2.161-mRNA-1	gene=snap_masked-NODE_1_length_907998_cov_27.5965_ID_1-processed-gene-2.161	CDS=1-339	0.249472
snap_masked-NODE_5_length_653240_cov_27.0146_ID_9-processed-gene-4.51-mRNA-1	gene=snap_masked-NODE_5_length_653240_cov_27.0146_ID_9-processed-gene-4.51	CDS=1-873	0.346252
snap_masked-NODE_7_length_533625_cov_27.154_ID_13-processed-gene-4.26-mRNA-1	gene=snap_masked-NODE_7_length_533625_cov_27.154_ID_13-processed-gene-4.26	CDS=1-3066	0.28749
snap_masked-NODE_4_length_706832_cov_27.5555_ID_7-processed-gene-2.96-mRNA-1	gene=snap_masked-NODE_4_length_706832_cov_27.5555_ID_7-processed-gene-2.96	CDS=1-1737	0.271767
snap_masked-NODE_16_length_247587_cov_27.0586_ID_31-processed-gene-1.148-mRNA-1	gene=snap_masked-NODE_16_length_247587_cov_27.0586_ID_31-processed-gene-1.148	CDS=1-750	0.304028
snap_masked-NODE_14_length_314412_cov_27.9629_ID_27-processed-gene-2.66-mRNA-1	gene=snap_masked-NODE_14_length_314412_cov_27.9629_ID_27-processed-gene-2.66	CDS=1-387	0.32035
snap_masked-NODE_5_length_653240_cov_27.0146_ID_9-processed-gene-0.22-mRNA-1	gene=snap_masked-NODE_5_length_653240_cov_27.0146_ID_9-processed-gene-0.22	CDS=1-792	0.264089
snap_masked-NODE_12_length_381431_cov_26.8905_ID_23-processed-gene-0.10-mRNA-1	gene=snap_masked-NODE_12_length_381431_cov_26.8905_ID_23-processed-gene-0.10	CDS=1-3369	0.261984
snap_masked-NODE_3_length_740742_cov_27.1728_ID_5-processed-gene-2.26-mRNA-1	gene=snap_masked-NODE_3_length_740742_cov_27.1728_ID_5-processed-gene-2.26	CDS=1-885	0.24485
snap_masked-NODE_10_length_474261_cov_27.8157_ID_19-processed-gene-2.134-mRNA-1	gene=snap_masked-NODE_10_length_474261_cov_27.8157_ID_19-processed-gene-2.134	CDS=1-783	0.267845
snap_masked-NODE_14_length_314412_cov_27.9629_ID_27-processed-gene-2.31-mRNA-1	gene=snap_masked-NODE_14_length_314412_cov_27.9629_ID_27-processed-gene-2.31	CDS=1-2070	0.276991
snap_masked-NODE_12_length_381431_cov_26.8905_ID_23-processed-gene-1.118-mRNA-1	gene=snap_masked-NODE_12_length_381431_cov_26.8905_ID_23-processed-gene-1.118	CDS=1-744	0.389748
snap_masked-NODE_5_length_653240_cov_27.0146_ID_9-processed-gene-1.20-mRNA-1	gene=snap_masked-NODE_5_length_653240_cov_27.0146_ID_9-processed-gene-1.20	CDS=1-1191	0.278267
snap_masked-NODE_10_length_474261_cov_27.8157_ID_19-processed-gene-2.128-mRNA-1	gene=snap_masked-NODE_10_length_474261_cov_27.8157_ID_19-processed-gene-2.128	CDS=1-2388	0.238511
snap_masked-NODE_33_length_27283_cov_33.7692_ID_65-processed-gene-0.33-mRNA-1	gene=snap_masked-NODE_33_length_27283_cov_33.7692_ID_65-processed-gene-0.33	CDS=1-726	0.365506
snap_masked-NODE_11_length_412906_cov_27.0339_ID_21-processed-gene-1.25-mRNA-1	gene=snap_masked-NODE_11_length_412906_cov_27.0339_ID_21-processed-gene-1.25	CDS=1-912	0.282358
snap_masked-NODE_8_length_516559_cov_30.1547_ID_15-processed-gene-4.183-mRNA-1	gene=snap_masked-NODE_8_length_516559_cov_30.1547_ID_15-processed-gene-4.183	CDS=1-1071	0.284791
snap_masked-NODE_11_length_412906_cov_27.0339_ID_21-processed-gene-2.54-mRNA-1	gene=snap_masked-NODE_11_length_412906_cov_27.0339_ID_21-processed-gene-2.54	CDS=1-1164	0.250575
augustus_masked-NODE_18_length_231117_cov_28.1554_ID_35-processed-gene-1.154-mRNA-1	gene=augustus_masked-NODE_18_length_231117_cov_28.1554_ID_35-processed-gene-1.154	CDS=1-1299	0.253375
snap_masked-NODE_16_length_247587_cov_27.0586_ID_31-processed-gene-0.13-mRNA-1	gene=snap_masked-NODE_16_length_247587_cov_27.0586_ID_31-processed-gene-0.13	CDS=1-1176	0.331572
snap_masked-NODE_2_length_765917_cov_27.8866_ID_3-processed-gene-1.130-mRNA-1	gene=snap_masked-NODE_2_length_765917_cov_27.8866_ID_3-processed-gene-1.130	CDS=1-1047	0.290398
snap_masked-NODE_19_length_144936_cov_28.4494_ID_37-processed-gene-0.143-mRNA-1	gene=snap_masked-NODE_19_length_144936_cov_28.4494_ID_37-processed-gene-0.143	CDS=1-654	0.266516
snap_masked-NODE_6_length_597287_cov_27.2088_ID_11-processed-gene-3.28-mRNA-1	gene=snap_masked-NODE_6_length_597287_cov_27.2088_ID_11-processed-gene-3.28	CDS=1-1578	0.258049
snap_masked-NODE_3_length_740742_cov_27.1728_ID_5-processed-gene-4.119-mRNA-1	gene=snap_masked-NODE_3_length_740742_cov_27.1728_ID_5-processed-gene-4.119	CDS=1-345	0.330634
snap_masked-NODE_11_length_412906_cov_27.0339_ID_21-processed-gene-3.150-mRNA-1	gene=snap_masked-NODE_11_length_412906_cov_27.0339_ID_21-processed-gene-3.150	CDS=1-1473	0.271614
snap_masked-NODE_13_length_344462_cov_51.4643_ID_25-processed-gene-0.44-mRNA-1	gene=snap_masked-NODE_13_length_344462_cov_51.4643_ID_25-processed-gene-0.44	CDS=1-1287	0.275244
snap_masked-NODE_8_length_516559_cov_30.1547_ID_15-processed-gene-0.76-mRNA-1	gene=snap_masked-NODE_8_length_516559_cov_30.1547_ID_15-processed-gene-0.76	CDS=1-1635	0.354611
snap_masked-NODE_10_length_474261_cov_27.8157_ID_19-processed-gene-3.23-mRNA-1	gene=snap_masked-NODE_10_length_474261_cov_27.8157_ID_19-processed-gene-3.23	CDS=1-921	0.274482
genemark-NODE_6_length_597287_cov_27.2088_ID_11-processed-gene-4.216-mRNA-1	gene=genemark-NODE_6_length_597287_cov_27.2088_ID_11-processed-gene-4.216	CDS=1-486	0.268931
snap_masked-NODE_10_length_474261_cov_27.8157_ID_19-processed-gene-1.141-mRNA-1	gene=snap_masked-NODE_10_length_474261_cov_27.8157_ID_19-processed-gene-1.141	CDS=1-768	0.266454
snap_masked-NODE_9_length_479268_cov_27.3414_ID_17-processed-gene-1.17-mRNA-1	gene=snap_masked-NODE_9_length_479268_cov_27.3414_ID_17-processed-gene-1.17	CDS=1-1137	0.269049
snap_masked-NODE_8_length_516559_cov_30.1547_ID_15-processed-gene-1.2-mRNA-1	gene=snap_masked-NODE_8_length_516559_cov_30.1547_ID_15-processed-gene-1.2	CDS=1-2322	0.261788
snap_masked-NODE_16_length_247587_cov_27.0586_ID_31-processed-gene-1.199-mRNA-1	gene=snap_masked-NODE_16_length_247587_cov_27.0586_ID_31-processed-gene-1.199	CDS=1-1122	0.361468
snap_masked-NODE_14_length_314412_cov_27.9629_ID_27-processed-gene-1.144-mRNA-1	gene=snap_masked-NODE_14_length_314412_cov_27.9629_ID_27-processed-gene-1.144	CDS=1-327	0.228625
augustus_masked-NODE_1_length_907998_cov_27.5965_ID_1-processed-gene-3.95-mRNA-1	gene=augustus_masked-NODE_1_length_907998_cov_27.5965_ID_1-processed-gene-3.95	CDS=1-561	0.273375
snap_masked-NODE_6_length_597287_cov_27.2088_ID_11-processed-gene-4.129-mRNA-1	gene=snap_masked-NODE_6_length_597287_cov_27.2088_ID_11-processed-gene-4.129	CDS=1-3642	0.27248
snap_masked-NODE_7_length_533625_cov_27.154_ID_13-processed-gene-4.42-mRNA-1	gene=snap_masked-NODE_7_length_533625_cov_27.154_ID_13-processed-gene-4.42	CDS=1-1410	0.366908
snap_masked-NODE_17_length_240136_cov_29.3823_ID_33-processed-gene-0.12-mRNA-1	gene=snap_masked-NODE_17_length_240136_cov_29.3823_ID_33-processed-gene-0.12	CDS=1-780	0.243415
snap_masked-NODE_9_length_479268_cov_27.3414_ID_17-processed-gene-0.87-mRNA-1	gene=snap_masked-NODE_9_length_479268_cov_27.3414_ID_17-processed-gene-0.87	CDS=1-2277	0.271832
snap_masked-NODE_16_length_247587_cov_27.0586_ID_31-processed-gene-0.35-mRNA-1	gene=snap_masked-NODE_16_length_247587_cov_27.0586_ID_31-processed-gene-0.35	CDS=1-525	0.294837
snap_masked-NODE_6_length_597287_cov_27.2088_ID_11-processed-gene-3.24-mRNA-1	gene=snap_masked-NODE_6_length_597287_cov_27.2088_ID_11-processed-gene-3.24	CDS=1-2418	0.262638
snap_masked-NODE_9_length_479268_cov_27.3414_ID_17-processed-gene-3.17-mRNA-1	gene=snap_masked-NODE_9_length_479268_cov_27.3414_ID_17-processed-gene-3.17	CDS=1-2655	0.256469
snap_masked-NODE_2_length_765917_cov_27.8866_ID_3-processed-gene-5.125-mRNA-1	gene=snap_masked-NODE_2_length_765917_cov_27.8866_ID_3-processed-gene-5.125	CDS=1-1065	0.282041
snap_masked-NODE_5_length_653240_cov_27.0146_ID_9-processed-gene-1.17-mRNA-1	gene=snap_masked-NODE_5_length_653240_cov_27.0146_ID_9-processed-gene-1.17	CDS=1-717	0.327093
snap_masked-NODE_4_length_706832_cov_27.5555_ID_7-processed-gene-5.57-mRNA-1	gene=snap_masked-NODE_4_length_706832_cov_27.5555_ID_7-processed-gene-5.57	CDS=1-1500	0.282766
snap_masked-NODE_15_length_291038_cov_28.0476_ID_29-processed-gene-1.252-mRNA-1	gene=snap_masked-NODE_15_length_291038_cov_28.0476_ID_29-processed-gene-1.252	CDS=1-1701	0.277961
snap_masked-NODE_8_length_516559_cov_30.1547_ID_15-processed-gene-1.21-mRNA-1	gene=snap_masked-NODE_8_length_516559_cov_30.1547_ID_15-processed-gene-1.21	CDS=1-2472	0.27613
snap_masked-NODE_20_length_127591_cov_27.0495_ID_39-processed-gene-0.45-mRNA-1	gene=snap_masked-NODE_20_length_127591_cov_27.0495_ID_39-processed-gene-0.45	CDS=1-1689	0.245948
snap_masked-NODE_4_length_706832_cov_27.5555_ID_7-processed-gene-3.4-mRNA-1	gene=snap_masked-NODE_4_length_706832_cov_27.5555_ID_7-processed-gene-3.4	CDS=1-1053	0.273675
snap_masked-NODE_3_length_740742_cov_27.1728_ID_5-processed-gene-2.7-mRNA-1	gene=snap_masked-NODE_3_length_740742_cov_27.1728_ID_5-processed-gene-2.7	CDS=1-1176	0.25085
snap_masked-NODE_5_length_653240_cov_27.0146_ID_9-processed-gene-1.37-mRNA-1	gene=snap_masked-NODE_5_length_653240_cov_27.0146_ID_9-processed-gene-1.37	CDS=1-579	0.276453
snap_masked-NODE_3_length_740742_cov_27.1728_ID_5-processed-gene-6.177-mRNA-1	gene=snap_masked-NODE_3_length_740742_cov_27.1728_ID_5-processed-gene-6.177	CDS=1-1821	0.33493
snap_masked-NODE_14_length_314412_cov_27.9629_ID_27-processed-gene-1.103-mRNA-1	gene=snap_masked-NODE_14_length_314412_cov_27.9629_ID_27-processed-gene-1.103	CDS=1-1701	0.300244
snap_masked-NODE_3_length_740742_cov_27.1728_ID_5-processed-gene-2.23-mRNA-1	gene=snap_masked-NODE_3_length_740742_cov_27.1728_ID_5-processed-gene-2.23	CDS=1-3285	0.353369
snap_masked-NODE_1_length_907998_cov_27.5965_ID_1-processed-gene-5.20-mRNA-1	gene=snap_masked-NODE_1_length_907998_cov_27.5965_ID_1-processed-gene-5.20	CDS=1-2139	0.25957
augustus_masked-NODE_4_length_706832_cov_27.5555_ID_7-processed-gene-5.69-mRNA-1	gene=augustus_masked-NODE_4_length_706832_cov_27.5555_ID_7-processed-gene-5.69	CDS=1-936	0.245219
snap_masked-NODE_2_length_765917_cov_27.8866_ID_3-processed-gene-5.124-mRNA-1	gene=snap_masked-NODE_2_length_765917_cov_27.8866_ID_3-processed-gene-5.124	CDS=1-969	0.233277
snap_masked-NODE_16_length_247587_cov_27.0586_ID_31-processed-gene-1.156-mRNA-1	gene=snap_masked-NODE_16_length_247587_cov_27.0586_ID_31-processed-gene-1.156	CDS=1-1314	0.322517
snap_masked-NODE_14_length_314412_cov_27.9629_ID_27-processed-gene-2.61-mRNA-1	gene=snap_masked-NODE_14_length_314412_cov_27.9629_ID_27-processed-gene-2.61	CDS=1-669	0.246848
augustus_masked-NODE_11_length_412906_cov_27.0339_ID_21-processed-gene-1.70-mRNA-1	gene=augustus_masked-NODE_11_length_412906_cov_27.0339_ID_21-processed-gene-1.70	CDS=1-2601	0.252489
snap_masked-NODE_11_length_412906_cov_27.0339_ID_21-processed-gene-2.3-mRNA-1	gene=snap_masked-NODE_11_length_412906_cov_27.0339_ID_21-processed-gene-2.3	CDS=1-1083	0.285422
snap_masked-NODE_16_length_247587_cov_27.0586_ID_31-processed-gene-1.209-mRNA-1	gene=snap_masked-NODE_16_length_247587_cov_27.0586_ID_31-processed-gene-1.209	CDS=1-2799	0.255834
snap_masked-NODE_6_length_597287_cov_27.2088_ID_11-processed-gene-4.133-mRNA-1	gene=snap_masked-NODE_6_length_597287_cov_27.2088_ID_11-processed-gene-4.133	CDS=1-531	0.247228
genemark-NODE_4_length_706832_cov_27.5555_ID_7-processed-gene-4.25-mRNA-1	gene=genemark-NODE_4_length_706832_cov_27.5555_ID_7-processed-gene-4.25	CDS=1-1242	0.23437
snap_masked-NODE_4_length_706832_cov_27.5555_ID_7-processed-gene-5.25-mRNA-1	gene=snap_masked-NODE_4_length_706832_cov_27.5555_ID_7-processed-gene-5.25	CDS=1-1458	0.325784
genemark-NODE_27_length_38662_cov_28.0228_ID_53-processed-gene-0.17-mRNA-1	gene=genemark-NODE_27_length_38662_cov_28.0228_ID_53-processed-gene-0.17	CDS=1-1044	0.272094
snap_masked-NODE_1_length_907998_cov_27.5965_ID_1-processed-gene-4.127-mRNA-1	gene=snap_masked-NODE_1_length_907998_cov_27.5965_ID_1-processed-gene-4.127	CDS=1-3726	0.276943
snap_masked-NODE_22_length_97324_cov_29.8668_ID_43-processed-gene-0.20-mRNA-1	gene=snap_masked-NODE_22_length_97324_cov_29.8668_ID_43-processed-gene-0.20	CDS=1-732	0.285986
snap_masked-NODE_1_length_907998_cov_27.5965_ID_1-processed-gene-4.109-mRNA-1	gene=snap_masked-NODE_1_length_907998_cov_27.5965_ID_1-processed-gene-4.109	CDS=1-2694	0.44265
snap_masked-NODE_10_length_474261_cov_27.8157_ID_19-processed-gene-2.119-mRNA-1	gene=snap_masked-NODE_10_length_474261_cov_27.8157_ID_19-processed-gene-2.119	CDS=1-858	0.312216
snap_masked-NODE_23_length_83208_cov_26.9237_ID_45-processed-gene-0.45-mRNA-1	gene=snap_masked-NODE_23_length_83208_cov_26.9237_ID_45-processed-gene-0.45	CDS=1-1140	0.292116
snap_masked-NODE_13_length_344462_cov_51.4643_ID_25-processed-gene-1.37-mRNA-1	gene=snap_masked-NODE_13_length_344462_cov_51.4643_ID_25-processed-gene-1.37	CDS=1-966	0.250821
snap_masked-NODE_1_length_907998_cov_27.5965_ID_1-processed-gene-0.78-mRNA-1	gene=snap_masked-NODE_1_length_907998_cov_27.5965_ID_1-processed-gene-0.78	CDS=1-3642	0.246338
genemark-NODE_6_length_597287_cov_27.2088_ID_11-processed-gene-3.156-mRNA-1	gene=genemark-NODE_6_length_597287_cov_27.2088_ID_11-processed-gene-3.156	CDS=1-2796	0.261021
augustus_masked-NODE_18_length_231117_cov_28.1554_ID_35-processed-gene-1.158-mRNA-1	gene=augustus_masked-NODE_18_length_231117_cov_28.1554_ID_35-processed-gene-1.158	CDS=1-1938	0.284763
augustus_masked-NODE_5_length_653240_cov_27.0146_ID_9-processed-gene-4.75-mRNA-1	gene=augustus_masked-NODE_5_length_653240_cov_27.0146_ID_9-processed-gene-4.75	CDS=1-849	0.261465
snap_masked-NODE_4_length_706832_cov_27.5555_ID_7-processed-gene-5.10-mRNA-1	gene=snap_masked-NODE_4_length_706832_cov_27.5555_ID_7-processed-gene-5.10	CDS=1-546	0.308532
maker-NODE_14_length_314412_cov_27.9629_ID_27-snap-gene-2.83-mRNA-1	gene=maker-NODE_14_length_314412_cov_27.9629_ID_27-snap-gene-2.83	CDS=1-408	0.483029
snap_masked-NODE_11_length_412906_cov_27.0339_ID_21-processed-gene-0.42-mRNA-1	gene=snap_masked-NODE_11_length_412906_cov_27.0339_ID_21-processed-gene-0.42	CDS=1-1569	0.267331
snap_masked-NODE_3_length_740742_cov_27.1728_ID_5-processed-gene-4.90-mRNA-1	gene=snap_masked-NODE_3_length_740742_cov_27.1728_ID_5-processed-gene-4.90	CDS=1-1056	0.283788
snap_masked-NODE_3_length_740742_cov_27.1728_ID_5-processed-gene-5.37-mRNA-1	gene=snap_masked-NODE_3_length_740742_cov_27.1728_ID_5-processed-gene-5.37	CDS=1-3450	0.278806
snap_masked-NODE_2_length_765917_cov_27.8866_ID_3-processed-gene-1.128-mRNA-1	gene=snap_masked-NODE_2_length_765917_cov_27.8866_ID_3-processed-gene-1.128	CDS=1-2307	0.305603
snap_masked-NODE_1_length_907998_cov_27.5965_ID_1-processed-gene-4.94-mRNA-1	gene=snap_masked-NODE_1_length_907998_cov_27.5965_ID_1-processed-gene-4.94	CDS=1-5574	0.272073
snap_masked-NODE_6_length_597287_cov_27.2088_ID_11-processed-gene-1.110-mRNA-1	gene=snap_masked-NODE_6_length_597287_cov_27.2088_ID_11-processed-gene-1.110	CDS=1-2352	0.278441
snap_masked-NODE_1_length_907998_cov_27.5965_ID_1-processed-gene-6.10-mRNA-1	gene=snap_masked-NODE_1_length_907998_cov_27.5965_ID_1-processed-gene-6.10	CDS=1-3342	0.355309
snap_masked-NODE_18_length_231117_cov_28.1554_ID_35-processed-gene-1.100-mRNA-1	gene=snap_masked-NODE_18_length_231117_cov_28.1554_ID_35-processed-gene-1.100	CDS=1-3624	0.271192
snap_masked-NODE_10_length_474261_cov_27.8157_ID_19-processed-gene-2.123-mRNA-1	gene=snap_masked-NODE_10_length_474261_cov_27.8157_ID_19-processed-gene-2.123	CDS=1-990	0.419247
genemark-NODE_3_length_740742_cov_27.1728_ID_5-processed-gene-1.38-mRNA-1	gene=genemark-NODE_3_length_740742_cov_27.1728_ID_5-processed-gene-1.38	CDS=1-1128	0.256812
snap_masked-NODE_7_length_533625_cov_27.154_ID_13-processed-gene-2.54-mRNA-1	gene=snap_masked-NODE_7_length_533625_cov_27.154_ID_13-processed-gene-2.54	CDS=1-1332	0.294103
augustus_masked-NODE_17_length_240136_cov_29.3823_ID_33-processed-gene-1.28-mRNA-1	gene=augustus_masked-NODE_17_length_240136_cov_29.3823_ID_33-processed-gene-1.28	CDS=1-1737	0.266702
snap_masked-NODE_36_length_13334_cov_29.8516_ID_71-processed-gene-0.8-mRNA-1	gene=snap_masked-NODE_36_length_13334_cov_29.8516_ID_71-processed-gene-0.8	CDS=1-1806	0.249132
maker-NODE_6_length_597287_cov_27.2088_ID_11-snap-gene-1.43-mRNA-1	gene=maker-NODE_6_length_597287_cov_27.2088_ID_11-snap-gene-1.43	CDS=1-2184	0.255885
augustus_masked-NODE_11_length_412906_cov_27.0339_ID_21-processed-gene-0.85-mRNA-1	gene=augustus_masked-NODE_11_length_412906_cov_27.0339_ID_21-processed-gene-0.85	CDS=1-1719	0.273131
genemark-NODE_7_length_533625_cov_27.154_ID_13-processed-gene-3.87-mRNA-1	gene=genemark-NODE_7_length_533625_cov_27.154_ID_13-processed-gene-3.87	CDS=1-483	0.210842
augustus_masked-NODE_7_length_533625_cov_27.154_ID_13-processed-gene-0.102-mRNA-1	gene=augustus_masked-NODE_7_length_533625_cov_27.154_ID_13-processed-gene-0.102	CDS=1-3033	0.253848
genemark-NODE_12_length_381431_cov_26.8905_ID_23-processed-gene-2.93-mRNA-1	gene=genemark-NODE_12_length_381431_cov_26.8905_ID_23-processed-gene-2.93	CDS=1-1044	0.294983
snap_masked-NODE_10_length_474261_cov_27.8157_ID_19-processed-gene-0.85-mRNA-1	gene=snap_masked-NODE_10_length_474261_cov_27.8157_ID_19-processed-gene-0.85	CDS=1-483	0.272289
snap_masked-NODE_2_length_765917_cov_27.8866_ID_3-processed-gene-3.50-mRNA-1	gene=snap_masked-NODE_2_length_765917_cov_27.8866_ID_3-processed-gene-3.50	CDS=1-615	0.26551
snap_masked-NODE_2_length_765917_cov_27.8866_ID_3-processed-gene-0.95-mRNA-1	gene=snap_masked-NODE_2_length_765917_cov_27.8866_ID_3-processed-gene-0.95	CDS=1-1689	0.32726
snap_masked-NODE_15_length_291038_cov_28.0476_ID_29-processed-gene-1.209-mRNA-1	gene=snap_masked-NODE_15_length_291038_cov_28.0476_ID_29-processed-gene-1.209	CDS=1-1503	0.27365
snap_masked-NODE_2_length_765917_cov_27.8866_ID_3-processed-gene-6.43-mRNA-1	gene=snap_masked-NODE_2_length_765917_cov_27.8866_ID_3-processed-gene-6.43	CDS=1-1545	0.26941
snap_masked-NODE_17_length_240136_cov_29.3823_ID_33-processed-gene-1.148-mRNA-1	gene=snap_masked-NODE_17_length_240136_cov_29.3823_ID_33-processed-gene-1.148	CDS=1-807	0.360628
genemark-NODE_2_length_765917_cov_27.8866_ID_3-processed-gene-3.88-mRNA-1	gene=genemark-NODE_2_length_765917_cov_27.8866_ID_3-processed-gene-3.88	CDS=1-1329	0.265501
snap_masked-NODE_18_length_231117_cov_28.1554_ID_35-processed-gene-0.68-mRNA-1	gene=snap_masked-NODE_18_length_231117_cov_28.1554_ID_35-processed-gene-0.68	CDS=1-993	0.326101
snap_masked-NODE_1_length_907998_cov_27.5965_ID_1-processed-gene-1.7-mRNA-1	gene=snap_masked-NODE_1_length_907998_cov_27.5965_ID_1-processed-gene-1.7	CDS=1-1422	0.247356
snap_masked-NODE_2_length_765917_cov_27.8866_ID_3-processed-gene-1.96-mRNA-1	gene=snap_masked-NODE_2_length_765917_cov_27.8866_ID_3-processed-gene-1.96	CDS=1-879	0.281797
snap_masked-NODE_11_length_412906_cov_27.0339_ID_21-processed-gene-3.165-mRNA-1	gene=snap_masked-NODE_11_length_412906_cov_27.0339_ID_21-processed-gene-3.165	CDS=1-3108	0.273091
snap_masked-NODE_1_length_907998_cov_27.5965_ID_1-processed-gene-3.139-mRNA-1	gene=snap_masked-NODE_1_length_907998_cov_27.5965_ID_1-processed-gene-3.139	CDS=1-1578	0.218582
snap_masked-NODE_1_length_907998_cov_27.5965_ID_1-processed-gene-7.76-mRNA-1	gene=snap_masked-NODE_1_length_907998_cov_27.5965_ID_1-processed-gene-7.76	CDS=1-3618	0.256209
snap_masked-NODE_3_length_740742_cov_27.1728_ID_5-processed-gene-1.91-mRNA-1	gene=snap_masked-NODE_3_length_740742_cov_27.1728_ID_5-processed-gene-1.91	CDS=1-1533	0.274337
augustus_masked-NODE_8_length_516559_cov_30.1547_ID_15-processed-gene-0.8-mRNA-1	gene=augustus_masked-NODE_8_length_516559_cov_30.1547_ID_15-processed-gene-0.8	CDS=1-1125	0.248985
augustus_masked-NODE_10_length_474261_cov_27.8157_ID_19-processed-gene-1.61-mRNA-1	gene=augustus_masked-NODE_10_length_474261_cov_27.8157_ID_19-processed-gene-1.61	CDS=1-1335	0.271802
snap_masked-NODE_12_length_381431_cov_26.8905_ID_23-processed-gene-1.131-mRNA-1	gene=snap_masked-NODE_12_length_381431_cov_26.8905_ID_23-processed-gene-1.131	CDS=1-1548	0.261743
snap_masked-NODE_1_length_907998_cov_27.5965_ID_1-processed-gene-7.71-mRNA-1	gene=snap_masked-NODE_1_length_907998_cov_27.5965_ID_1-processed-gene-7.71	CDS=1-3708	0.30246
augustus_masked-NODE_6_length_597287_cov_27.2088_ID_11-processed-gene-0.37-mRNA-1	gene=augustus_masked-NODE_6_length_597287_cov_27.2088_ID_11-processed-gene-0.37	CDS=1-2325	0.251446
snap_masked-NODE_2_length_765917_cov_27.8866_ID_3-processed-gene-2.29-mRNA-1	gene=snap_masked-NODE_2_length_765917_cov_27.8866_ID_3-processed-gene-2.29	CDS=1-2100	0.242981
snap_masked-NODE_5_length_653240_cov_27.0146_ID_9-processed-gene-3.34-mRNA-1	gene=snap_masked-NODE_5_length_653240_cov_27.0146_ID_9-processed-gene-3.34	CDS=1-1767	0.257845
snap_masked-NODE_12_length_381431_cov_26.8905_ID_23-processed-gene-1.166-mRNA-1	gene=snap_masked-NODE_12_length_381431_cov_26.8905_ID_23-processed-gene-1.166	CDS=1-567	0.239433
snap_masked-NODE_4_length_706832_cov_27.5555_ID_7-processed-gene-2.123-mRNA-1	gene=snap_masked-NODE_4_length_706832_cov_27.5555_ID_7-processed-gene-2.123	CDS=1-2247	0.260679
snap_masked-NODE_10_length_474261_cov_27.8157_ID_19-processed-gene-2.122-mRNA-1	gene=snap_masked-NODE_10_length_474261_cov_27.8157_ID_19-processed-gene-2.122	CDS=1-2385	0.218904
augustus_masked-NODE_18_length_231117_cov_28.1554_ID_35-processed-gene-1.152-mRNA-1	gene=augustus_masked-NODE_18_length_231117_cov_28.1554_ID_35-processed-gene-1.152	CDS=1-1008	0.311972
snap_masked-NODE_7_length_533625_cov_27.154_ID_13-processed-gene-4.21-mRNA-1	gene=snap_masked-NODE_7_length_533625_cov_27.154_ID_13-processed-gene-4.21	CDS=1-1260	0.344154
snap_masked-NODE_4_length_706832_cov_27.5555_ID_7-processed-gene-5.30-mRNA-1	gene=snap_masked-NODE_4_length_706832_cov_27.5555_ID_7-processed-gene-5.30	CDS=1-549	0.297986
snap_masked-NODE_7_length_533625_cov_27.154_ID_13-processed-gene-1.24-mRNA-1	gene=snap_masked-NODE_7_length_533625_cov_27.154_ID_13-processed-gene-1.24	CDS=1-1230	0.324734
snap_masked-NODE_14_length_314412_cov_27.9629_ID_27-processed-gene-2.9-mRNA-1	gene=snap_masked-NODE_14_length_314412_cov_27.9629_ID_27-processed-gene-2.9	CDS=1-1044	0.259833
snap_masked-NODE_8_length_516559_cov_30.1547_ID_15-processed-gene-3.116-mRNA-1	gene=snap_masked-NODE_8_length_516559_cov_30.1547_ID_15-processed-gene-3.116	CDS=1-2526	0.460949
genemark-NODE_19_length_144936_cov_28.4494_ID_37-processed-gene-0.133-mRNA-1	gene=genemark-NODE_19_length_144936_cov_28.4494_ID_37-processed-gene-0.133	CDS=1-2013	0.248499
augustus_masked-NODE_23_length_83208_cov_26.9237_ID_45-processed-gene-0.69-mRNA-1	gene=augustus_masked-NODE_23_length_83208_cov_26.9237_ID_45-processed-gene-0.69	CDS=1-1044	0.222292
snap_masked-NODE_18_length_231117_cov_28.1554_ID_35-processed-gene-0.61-mRNA-1	gene=snap_masked-NODE_18_length_231117_cov_28.1554_ID_35-processed-gene-0.61	CDS=1-1107	0.349421
snap_masked-NODE_14_length_314412_cov_27.9629_ID_27-processed-gene-0.81-mRNA-1	gene=snap_masked-NODE_14_length_314412_cov_27.9629_ID_27-processed-gene-0.81	CDS=1-5265	0.254302
snap_masked-NODE_9_length_479268_cov_27.3414_ID_17-processed-gene-1.43-mRNA-1	gene=snap_masked-NODE_9_length_479268_cov_27.3414_ID_17-processed-gene-1.43	CDS=1-1644	0.255593
snap_masked-NODE_5_length_653240_cov_27.0146_ID_9-processed-gene-0.33-mRNA-1	gene=snap_masked-NODE_5_length_653240_cov_27.0146_ID_9-processed-gene-0.33	CDS=1-471	0.296634
augustus_masked-NODE_10_length_474261_cov_27.8157_ID_19-processed-gene-3.280-mRNA-1	gene=augustus_masked-NODE_10_length_474261_cov_27.8157_ID_19-processed-gene-3.280	CDS=1-762	0.242453
snap_masked-NODE_15_length_291038_cov_28.0476_ID_29-processed-gene-1.243-mRNA-1	gene=snap_masked-NODE_15_length_291038_cov_28.0476_ID_29-processed-gene-1.243	CDS=1-426	0.37707
snap_masked-NODE_26_length_63280_cov_28.0214_ID_51-processed-gene-0.15-mRNA-1	gene=snap_masked-NODE_26_length_63280_cov_28.0214_ID_51-processed-gene-0.15	CDS=1-699	0.28652
snap_masked-NODE_11_length_412906_cov_27.0339_ID_21-processed-gene-0.70-mRNA-1	gene=snap_masked-NODE_11_length_412906_cov_27.0339_ID_21-processed-gene-0.70	CDS=1-2682	0.247143
genemark-NODE_3_length_740742_cov_27.1728_ID_5-processed-gene-6.32-mRNA-1	gene=genemark-NODE_3_length_740742_cov_27.1728_ID_5-processed-gene-6.32	CDS=1-1491	0.29542
snap_masked-NODE_11_length_412906_cov_27.0339_ID_21-processed-gene-2.31-mRNA-1	gene=snap_masked-NODE_11_length_412906_cov_27.0339_ID_21-processed-gene-2.31	CDS=1-1092	0.261034
augustus_masked-NODE_8_length_516559_cov_30.1547_ID_15-processed-gene-4.102-mRNA-1	gene=augustus_masked-NODE_8_length_516559_cov_30.1547_ID_15-processed-gene-4.102	CDS=1-3741	0.291524
snap_masked-NODE_14_length_314412_cov_27.9629_ID_27-processed-gene-0.111-mRNA-1	gene=snap_masked-NODE_14_length_314412_cov_27.9629_ID_27-processed-gene-0.111	CDS=1-1728	0.330056
genemark-NODE_3_length_740742_cov_27.1728_ID_5-processed-gene-5.89-mRNA-1	gene=genemark-NODE_3_length_740742_cov_27.1728_ID_5-processed-gene-5.89	CDS=1-1335	0.24498
genemark-NODE_7_length_533625_cov_27.154_ID_13-processed-gene-2.85-mRNA-1	gene=genemark-NODE_7_length_533625_cov_27.154_ID_13-processed-gene-2.85	CDS=1-2493	0.296684
snap_masked-NODE_6_length_597287_cov_27.2088_ID_11-processed-gene-4.140-mRNA-1	gene=snap_masked-NODE_6_length_597287_cov_27.2088_ID_11-processed-gene-4.140	CDS=1-1947	0.246882
snap_masked-NODE_10_length_474261_cov_27.8157_ID_19-processed-gene-3.84-mRNA-1	gene=snap_masked-NODE_10_length_474261_cov_27.8157_ID_19-processed-gene-3.84	CDS=1-843	0.325377
snap_masked-NODE_11_length_412906_cov_27.0339_ID_21-processed-gene-2.27-mRNA-1	gene=snap_masked-NODE_11_length_412906_cov_27.0339_ID_21-processed-gene-2.27	CDS=1-1500	0.285018
snap_masked-NODE_34_length_19288_cov_93.1695_ID_67-processed-gene-0.6-mRNA-1	gene=snap_masked-NODE_34_length_19288_cov_93.1695_ID_67-processed-gene-0.6	CDS=1-1146	0.310931
snap_masked-NODE_13_length_344462_cov_51.4643_ID_25-processed-gene-2.191-mRNA-1	gene=snap_masked-NODE_13_length_344462_cov_51.4643_ID_25-processed-gene-2.191	CDS=1-1554	0.238748
snap_masked-NODE_9_length_479268_cov_27.3414_ID_17-processed-gene-3.75-mRNA-1	gene=snap_masked-NODE_9_length_479268_cov_27.3414_ID_17-processed-gene-3.75	CDS=1-1641	0.294282
maker-NODE_10_length_474261_cov_27.8157_ID_19-snap-gene-3.194-mRNA-1	gene=maker-NODE_10_length_474261_cov_27.8157_ID_19-snap-gene-3.194	CDS=1-1851	0.295156
snap_masked-NODE_18_length_231117_cov_28.1554_ID_35-processed-gene-0.90-mRNA-1	gene=snap_masked-NODE_18_length_231117_cov_28.1554_ID_35-processed-gene-0.90	CDS=1-1164	0.262863
snap_masked-NODE_1_length_907998_cov_27.5965_ID_1-processed-gene-3.142-mRNA-1	gene=snap_masked-NODE_1_length_907998_cov_27.5965_ID_1-processed-gene-3.142	CDS=1-1722	0.264712
snap_masked-NODE_7_length_533625_cov_27.154_ID_13-processed-gene-3.142-mRNA-1	gene=snap_masked-NODE_7_length_533625_cov_27.154_ID_13-processed-gene-3.142	CDS=1-3303	0.263766
augustus_masked-NODE_10_length_474261_cov_27.8157_ID_19-processed-gene-2.53-mRNA-1	gene=augustus_masked-NODE_10_length_474261_cov_27.8157_ID_19-processed-gene-2.53	CDS=1-3801	0.28574
snap_masked-NODE_4_length_706832_cov_27.5555_ID_7-processed-gene-0.20-mRNA-1	gene=snap_masked-NODE_4_length_706832_cov_27.5555_ID_7-processed-gene-0.20	CDS=1-525	0.418723
snap_masked-NODE_4_length_706832_cov_27.5555_ID_7-processed-gene-3.11-mRNA-1	gene=snap_masked-NODE_4_length_706832_cov_27.5555_ID_7-processed-gene-3.11	CDS=1-669	0.333772
snap_masked-NODE_7_length_533625_cov_27.154_ID_13-processed-gene-0.19-mRNA-1	gene=snap_masked-NODE_7_length_533625_cov_27.154_ID_13-processed-gene-0.19	CDS=1-2817	0.269852
maker-NODE_15_length_291038_cov_28.0476_ID_29-augustus-gene-0.1-mRNA-1	gene=maker-NODE_15_length_291038_cov_28.0476_ID_29-augustus-gene-0.1	CDS=1-2778	0.302561
snap_masked-NODE_4_length_706832_cov_27.5555_ID_7-processed-gene-4.116-mRNA-1	gene=snap_masked-NODE_4_length_706832_cov_27.5555_ID_7-processed-gene-4.116	CDS=1-858	0.423726
augustus_masked-NODE_1_length_907998_cov_27.5965_ID_1-processed-gene-5.110-mRNA-1	gene=augustus_masked-NODE_1_length_907998_cov_27.5965_ID_1-processed-gene-5.110	CDS=1-1221	0.257852
snap_masked-NODE_10_length_474261_cov_27.8157_ID_19-processed-gene-3.67-mRNA-1	gene=snap_masked-NODE_10_length_474261_cov_27.8157_ID_19-processed-gene-3.67	CDS=1-2472	0.283917
augustus_masked-NODE_1_length_907998_cov_27.5965_ID_1-processed-gene-2.64-mRNA-1	gene=augustus_masked-NODE_1_length_907998_cov_27.5965_ID_1-processed-gene-2.64	CDS=1-507	0.282555
augustus_masked-NODE_4_length_706832_cov_27.5555_ID_7-processed-gene-1.121-mRNA-1	gene=augustus_masked-NODE_4_length_706832_cov_27.5555_ID_7-processed-gene-1.121	CDS=1-1344	0.242499
genemark-NODE_8_length_516559_cov_30.1547_ID_15-processed-gene-3.100-mRNA-1	gene=genemark-NODE_8_length_516559_cov_30.1547_ID_15-processed-gene-3.100	CDS=1-3822	0.280578
genemark-NODE_14_length_314412_cov_27.9629_ID_27-processed-gene-0.39-mRNA-1	gene=genemark-NODE_14_length_314412_cov_27.9629_ID_27-processed-gene-0.39	CDS=1-1878	0.244314
genemark-NODE_3_length_740742_cov_27.1728_ID_5-processed-gene-5.107-mRNA-1	gene=genemark-NODE_3_length_740742_cov_27.1728_ID_5-processed-gene-5.107	CDS=1-2832	0.253164
snap_masked-NODE_18_length_231117_cov_28.1554_ID_35-processed-gene-0.58-mRNA-1	gene=snap_masked-NODE_18_length_231117_cov_28.1554_ID_35-processed-gene-0.58	CDS=1-1467	0.263192
snap_masked-NODE_12_length_381431_cov_26.8905_ID_23-processed-gene-2.78-mRNA-1	gene=snap_masked-NODE_12_length_381431_cov_26.8905_ID_23-processed-gene-2.78	CDS=1-465	0.314876
genemark-NODE_9_length_479268_cov_27.3414_ID_17-processed-gene-2.81-mRNA-1	gene=genemark-NODE_9_length_479268_cov_27.3414_ID_17-processed-gene-2.81	CDS=1-1608	0.265004
snap_masked-NODE_3_length_740742_cov_27.1728_ID_5-processed-gene-1.67-mRNA-1	gene=snap_masked-NODE_3_length_740742_cov_27.1728_ID_5-processed-gene-1.67	CDS=1-2814	0.262007
snap_masked-NODE_4_length_706832_cov_27.5555_ID_7-processed-gene-4.101-mRNA-1	gene=snap_masked-NODE_4_length_706832_cov_27.5555_ID_7-processed-gene-4.101	CDS=1-588	0.508974
snap_masked-NODE_20_length_127591_cov_27.0495_ID_39-processed-gene-0.22-mRNA-1	gene=snap_masked-NODE_20_length_127591_cov_27.0495_ID_39-processed-gene-0.22	CDS=1-1113	0.339728
snap_masked-NODE_16_length_247587_cov_27.0586_ID_31-processed-gene-1.179-mRNA-1	gene=snap_masked-NODE_16_length_247587_cov_27.0586_ID_31-processed-gene-1.179	CDS=1-1173	0.258446
snap_masked-NODE_5_length_653240_cov_27.0146_ID_9-processed-gene-0.28-mRNA-1	gene=snap_masked-NODE_5_length_653240_cov_27.0146_ID_9-processed-gene-0.28	CDS=1-4263	0.283834
snap_masked-NODE_14_length_314412_cov_27.9629_ID_27-processed-gene-1.100-mRNA-1	gene=snap_masked-NODE_14_length_314412_cov_27.9629_ID_27-processed-gene-1.100	CDS=1-1428	0.246791
snap_masked-NODE_7_length_533625_cov_27.154_ID_13-processed-gene-0.31-mRNA-1	gene=snap_masked-NODE_7_length_533625_cov_27.154_ID_13-processed-gene-0.31	CDS=1-819	0.277128
snap_masked-NODE_18_length_231117_cov_28.1554_ID_35-processed-gene-1.107-mRNA-1	gene=snap_masked-NODE_18_length_231117_cov_28.1554_ID_35-processed-gene-1.107	CDS=1-1734	0.283673
snap_masked-NODE_7_length_533625_cov_27.154_ID_13-processed-gene-3.138-mRNA-1	gene=snap_masked-NODE_7_length_533625_cov_27.154_ID_13-processed-gene-3.138	CDS=1-1323	0.286597
snap_masked-NODE_6_length_597287_cov_27.2088_ID_11-processed-gene-1.124-mRNA-1	gene=snap_masked-NODE_6_length_597287_cov_27.2088_ID_11-processed-gene-1.124	CDS=1-933	0.29602
genemark-NODE_4_length_706832_cov_27.5555_ID_7-processed-gene-3.83-mRNA-1	gene=genemark-NODE_4_length_706832_cov_27.5555_ID_7-processed-gene-3.83	CDS=1-663	0.286186
snap_masked-NODE_3_length_740742_cov_27.1728_ID_5-processed-gene-3.95-mRNA-1	gene=snap_masked-NODE_3_length_740742_cov_27.1728_ID_5-processed-gene-3.95	CDS=1-381	0.495705
augustus_masked-NODE_5_length_653240_cov_27.0146_ID_9-processed-gene-3.109-mRNA-1	gene=augustus_masked-NODE_5_length_653240_cov_27.0146_ID_9-processed-gene-3.109	CDS=1-2823	0.267007
snap_masked-NODE_13_length_344462_cov_51.4643_ID_25-processed-gene-2.175-mRNA-1	gene=snap_masked-NODE_13_length_344462_cov_51.4643_ID_25-processed-gene-2.175	CDS=1-1584	0.298929
snap_masked-NODE_1_length_907998_cov_27.5965_ID_1-processed-gene-4.98-mRNA-1	gene=snap_masked-NODE_1_length_907998_cov_27.5965_ID_1-processed-gene-4.98	CDS=1-2883	0.256209
snap_masked-NODE_27_length_38662_cov_28.0228_ID_53-processed-gene-0.40-mRNA-1	gene=snap_masked-NODE_27_length_38662_cov_28.0228_ID_53-processed-gene-0.40	CDS=1-1242	0.253527
snap_masked-NODE_14_length_314412_cov_27.9629_ID_27-processed-gene-0.98-mRNA-1	gene=snap_masked-NODE_14_length_314412_cov_27.9629_ID_27-processed-gene-0.98	CDS=1-858	0.340943
snap_masked-NODE_2_length_765917_cov_27.8866_ID_3-processed-gene-4.30-mRNA-1	gene=snap_masked-NODE_2_length_765917_cov_27.8866_ID_3-processed-gene-4.30	CDS=1-612	0.269061
snap_masked-NODE_22_length_97324_cov_29.8668_ID_43-processed-gene-0.34-mRNA-1	gene=snap_masked-NODE_22_length_97324_cov_29.8668_ID_43-processed-gene-0.34	CDS=1-375	0.351468
augustus_masked-NODE_17_length_240136_cov_29.3823_ID_33-processed-gene-1.31-mRNA-1	gene=augustus_masked-NODE_17_length_240136_cov_29.3823_ID_33-processed-gene-1.31	CDS=1-2256	0.271533
snap_masked-NODE_1_length_907998_cov_27.5965_ID_1-processed-gene-5.6-mRNA-1	gene=snap_masked-NODE_1_length_907998_cov_27.5965_ID_1-processed-gene-5.6	CDS=1-840	0.311291
snap_masked-NODE_7_length_533625_cov_27.154_ID_13-processed-gene-1.18-mRNA-1	gene=snap_masked-NODE_7_length_533625_cov_27.154_ID_13-processed-gene-1.18	CDS=1-1866	0.249053
augustus_masked-NODE_31_length_28265_cov_30.9157_ID_61-processed-gene-0.26-mRNA-1	gene=augustus_masked-NODE_31_length_28265_cov_30.9157_ID_61-processed-gene-0.26	CDS=1-1641	0.262531
snap_masked-NODE_9_length_479268_cov_27.3414_ID_17-processed-gene-3.62-mRNA-1	gene=snap_masked-NODE_9_length_479268_cov_27.3414_ID_17-processed-gene-3.62	CDS=1-546	0.264749
snap_masked-NODE_8_length_516559_cov_30.1547_ID_15-processed-gene-1.40-mRNA-1	gene=snap_masked-NODE_8_length_516559_cov_30.1547_ID_15-processed-gene-1.40	CDS=1-963	0.32757
augustus_masked-NODE_12_length_381431_cov_26.8905_ID_23-processed-gene-1.12-mRNA-1	gene=augustus_masked-NODE_12_length_381431_cov_26.8905_ID_23-processed-gene-1.12	CDS=1-342	0.245123
snap_masked-NODE_3_length_740742_cov_27.1728_ID_5-processed-gene-2.31-mRNA-1	gene=snap_masked-NODE_3_length_740742_cov_27.1728_ID_5-processed-gene-2.31	CDS=1-4176	0.26379
augustus_masked-NODE_12_length_381431_cov_26.8905_ID_23-processed-gene-2.242-mRNA-1	gene=augustus_masked-NODE_12_length_381431_cov_26.8905_ID_23-processed-gene-2.242	CDS=1-654	0.261766
snap_masked-NODE_1_length_907998_cov_27.5965_ID_1-processed-gene-2.163-mRNA-1	gene=snap_masked-NODE_1_length_907998_cov_27.5965_ID_1-processed-gene-2.163	CDS=1-1308	0.255059
snap_masked-NODE_5_length_653240_cov_27.0146_ID_9-processed-gene-1.49-mRNA-1	gene=snap_masked-NODE_5_length_653240_cov_27.0146_ID_9-processed-gene-1.49	CDS=1-3522	0.378893
snap_masked-NODE_4_length_706832_cov_27.5555_ID_7-processed-gene-4.102-mRNA-1	gene=snap_masked-NODE_4_length_706832_cov_27.5555_ID_7-processed-gene-4.102	CDS=1-327	0.365903
snap_masked-NODE_6_length_597287_cov_27.2088_ID_11-processed-gene-2.54-mRNA-1	gene=snap_masked-NODE_6_length_597287_cov_27.2088_ID_11-processed-gene-2.54	CDS=1-492	0.27288
snap_masked-NODE_1_length_907998_cov_27.5965_ID_1-processed-gene-4.126-mRNA-1	gene=snap_masked-NODE_1_length_907998_cov_27.5965_ID_1-processed-gene-4.126	CDS=1-1896	0.297341
genemark-NODE_4_length_706832_cov_27.5555_ID_7-processed-gene-0.69-mRNA-1	gene=genemark-NODE_4_length_706832_cov_27.5555_ID_7-processed-gene-0.69	CDS=1-735	0.283521
snap_masked-NODE_14_length_314412_cov_27.9629_ID_27-processed-gene-2.13-mRNA-1	gene=snap_masked-NODE_14_length_314412_cov_27.9629_ID_27-processed-gene-2.13	CDS=1-672	0.284845
snap_masked-NODE_14_length_314412_cov_27.9629_ID_27-processed-gene-2.71-mRNA-1	gene=snap_masked-NODE_14_length_314412_cov_27.9629_ID_27-processed-gene-2.71	CDS=1-1275	0.25558
snap_masked-NODE_4_length_706832_cov_27.5555_ID_7-processed-gene-2.117-mRNA-1	gene=snap_masked-NODE_4_length_706832_cov_27.5555_ID_7-processed-gene-2.117	CDS=1-561	0.331928
snap_masked-NODE_13_length_344462_cov_51.4643_ID_25-processed-gene-2.167-mRNA-1	gene=snap_masked-NODE_13_length_344462_cov_51.4643_ID_25-processed-gene-2.167	CDS=1-486	0.391354
augustus_masked-NODE_1_length_907998_cov_27.5965_ID_1-processed-gene-3.73-mRNA-1	gene=augustus_masked-NODE_1_length_907998_cov_27.5965_ID_1-processed-gene-3.73	CDS=1-840	0.282334
snap_masked-NODE_2_length_765917_cov_27.8866_ID_3-processed-gene-2.42-mRNA-1	gene=snap_masked-NODE_2_length_765917_cov_27.8866_ID_3-processed-gene-2.42	CDS=1-1239	0.267052
snap_masked-NODE_5_length_653240_cov_27.0146_ID_9-processed-gene-4.14-mRNA-1	gene=snap_masked-NODE_5_length_653240_cov_27.0146_ID_9-processed-gene-4.14	CDS=1-312	0.433595
snap_masked-NODE_4_length_706832_cov_27.5555_ID_7-processed-gene-0.34-mRNA-1	gene=snap_masked-NODE_4_length_706832_cov_27.5555_ID_7-processed-gene-0.34	CDS=1-2208	0.278606
snap_masked-NODE_20_length_127591_cov_27.0495_ID_39-processed-gene-0.27-mRNA-1	gene=snap_masked-NODE_20_length_127591_cov_27.0495_ID_39-processed-gene-0.27	CDS=1-639	0.384788
augustus_masked-NODE_17_length_240136_cov_29.3823_ID_33-processed-gene-0.82-mRNA-1	gene=augustus_masked-NODE_17_length_240136_cov_29.3823_ID_33-processed-gene-0.82	CDS=1-789	0.25903
augustus_masked-NODE_9_length_479268_cov_27.3414_ID_17-processed-gene-0.80-mRNA-1	gene=augustus_masked-NODE_9_length_479268_cov_27.3414_ID_17-processed-gene-0.80	CDS=1-1200	0.26747
snap_masked-NODE_27_length_38662_cov_28.0228_ID_53-processed-gene-0.51-mRNA-1	gene=snap_masked-NODE_27_length_38662_cov_28.0228_ID_53-processed-gene-0.51	CDS=1-441	0.275721
snap_masked-NODE_10_length_474261_cov_27.8157_ID_19-processed-gene-0.121-mRNA-1	gene=snap_masked-NODE_10_length_474261_cov_27.8157_ID_19-processed-gene-0.121	CDS=1-624	0.335375
snap_masked-NODE_22_length_97324_cov_29.8668_ID_43-processed-gene-0.10-mRNA-1	gene=snap_masked-NODE_22_length_97324_cov_29.8668_ID_43-processed-gene-0.10	CDS=1-1692	0.296273
snap_masked-NODE_7_length_533625_cov_27.154_ID_13-processed-gene-4.17-mRNA-1	gene=snap_masked-NODE_7_length_533625_cov_27.154_ID_13-processed-gene-4.17	CDS=1-963	0.25707
snap_masked-NODE_4_length_706832_cov_27.5555_ID_7-processed-gene-1.56-mRNA-1	gene=snap_masked-NODE_4_length_706832_cov_27.5555_ID_7-processed-gene-1.56	CDS=1-3204	0.260762
snap_masked-NODE_5_length_653240_cov_27.0146_ID_9-processed-gene-4.46-mRNA-1	gene=snap_masked-NODE_5_length_653240_cov_27.0146_ID_9-processed-gene-4.46	CDS=1-1467	0.26781
augustus_masked-NODE_27_length_38662_cov_28.0228_ID_53-processed-gene-0.34-mRNA-1	gene=augustus_masked-NODE_27_length_38662_cov_28.0228_ID_53-processed-gene-0.34	CDS=1-606	0.266327
snap_masked-NODE_4_length_706832_cov_27.5555_ID_7-processed-gene-4.133-mRNA-1	gene=snap_masked-NODE_4_length_706832_cov_27.5555_ID_7-processed-gene-4.133	CDS=1-1710	0.279848
maker-NODE_4_length_706832_cov_27.5555_ID_7-snap-gene-4.4-mRNA-1	gene=maker-NODE_4_length_706832_cov_27.5555_ID_7-snap-gene-4.4	CDS=1-3681	0.284135
snap_masked-NODE_21_length_102092_cov_29.7414_ID_41-processed-gene-0.152-mRNA-1	gene=snap_masked-NODE_21_length_102092_cov_29.7414_ID_41-processed-gene-0.152	CDS=1-1602	0.263407
snap_masked-NODE_5_length_653240_cov_27.0146_ID_9-processed-gene-4.16-mRNA-1	gene=snap_masked-NODE_5_length_653240_cov_27.0146_ID_9-processed-gene-4.16	CDS=1-381	0.260611
snap_masked-NODE_16_length_247587_cov_27.0586_ID_31-processed-gene-1.213-mRNA-1	gene=snap_masked-NODE_16_length_247587_cov_27.0586_ID_31-processed-gene-1.213	CDS=1-1044	0.299195
snap_masked-NODE_22_length_97324_cov_29.8668_ID_43-processed-gene-0.47-mRNA-1	gene=snap_masked-NODE_22_length_97324_cov_29.8668_ID_43-processed-gene-0.47	CDS=1-825	0.246331
snap_masked-NODE_6_length_597287_cov_27.2088_ID_11-processed-gene-4.117-mRNA-1	gene=snap_masked-NODE_6_length_597287_cov_27.2088_ID_11-processed-gene-4.117	CDS=1-858	0.274126
snap_masked-NODE_1_length_907998_cov_27.5965_ID_1-processed-gene-6.4-mRNA-1	gene=snap_masked-NODE_1_length_907998_cov_27.5965_ID_1-processed-gene-6.4	CDS=1-804	0.250636
snap_masked-NODE_18_length_231117_cov_28.1554_ID_35-processed-gene-0.86-mRNA-1	gene=snap_masked-NODE_18_length_231117_cov_28.1554_ID_35-processed-gene-0.86	CDS=1-402	0.239799
snap_masked-NODE_1_length_907998_cov_27.5965_ID_1-processed-gene-0.88-mRNA-1	gene=snap_masked-NODE_1_length_907998_cov_27.5965_ID_1-processed-gene-0.88	CDS=1-1395	0.286214
snap_masked-NODE_2_length_765917_cov_27.8866_ID_3-processed-gene-3.34-mRNA-1	gene=snap_masked-NODE_2_length_765917_cov_27.8866_ID_3-processed-gene-3.34	CDS=1-879	0.265127
snap_masked-NODE_17_length_240136_cov_29.3823_ID_33-processed-gene-0.6-mRNA-1	gene=snap_masked-NODE_17_length_240136_cov_29.3823_ID_33-processed-gene-0.6	CDS=1-1662	0.291811
snap_masked-NODE_7_length_533625_cov_27.154_ID_13-processed-gene-2.35-mRNA-1	gene=snap_masked-NODE_7_length_533625_cov_27.154_ID_13-processed-gene-2.35	CDS=1-318	0.502556
snap_masked-NODE_5_length_653240_cov_27.0146_ID_9-processed-gene-2.152-mRNA-1	gene=snap_masked-NODE_5_length_653240_cov_27.0146_ID_9-processed-gene-2.152	CDS=1-705	0.275497
snap_masked-NODE_16_length_247587_cov_27.0586_ID_31-processed-gene-1.215-mRNA-1	gene=snap_masked-NODE_16_length_247587_cov_27.0586_ID_31-processed-gene-1.215	CDS=1-1674	0.307061
snap_masked-NODE_7_length_533625_cov_27.154_ID_13-processed-gene-4.15-mRNA-1	gene=snap_masked-NODE_7_length_533625_cov_27.154_ID_13-processed-gene-4.15	CDS=1-1866	0.25745
augustus_masked-NODE_12_length_381431_cov_26.8905_ID_23-processed-gene-1.30-mRNA-1	gene=augustus_masked-NODE_12_length_381431_cov_26.8905_ID_23-processed-gene-1.30	CDS=1-408	0.236248
augustus_masked-NODE_1_length_907998_cov_27.5965_ID_1-processed-gene-7.16-mRNA-1	gene=augustus_masked-NODE_1_length_907998_cov_27.5965_ID_1-processed-gene-7.16	CDS=1-1566	0.246831
snap_masked-NODE_5_length_653240_cov_27.0146_ID_9-processed-gene-2.154-mRNA-1	gene=snap_masked-NODE_5_length_653240_cov_27.0146_ID_9-processed-gene-2.154	CDS=1-1407	0.324723
augustus_masked-NODE_12_length_381431_cov_26.8905_ID_23-processed-gene-2.226-mRNA-1	gene=augustus_masked-NODE_12_length_381431_cov_26.8905_ID_23-processed-gene-2.226	CDS=1-1287	0.245273
augustus_masked-NODE_1_length_907998_cov_27.5965_ID_1-processed-gene-0.2-mRNA-1	gene=augustus_masked-NODE_1_length_907998_cov_27.5965_ID_1-processed-gene-0.2	CDS=1-2538	0.281947
snap_masked-NODE_8_length_516559_cov_30.1547_ID_15-processed-gene-2.82-mRNA-1	gene=snap_masked-NODE_8_length_516559_cov_30.1547_ID_15-processed-gene-2.82	CDS=1-828	0.273133
snap_masked-NODE_10_length_474261_cov_27.8157_ID_19-processed-gene-1.151-mRNA-1	gene=snap_masked-NODE_10_length_474261_cov_27.8157_ID_19-processed-gene-1.151	CDS=1-705	0.265883
augustus_masked-NODE_1_length_907998_cov_27.5965_ID_1-processed-gene-6.57-mRNA-1	gene=augustus_masked-NODE_1_length_907998_cov_27.5965_ID_1-processed-gene-6.57	CDS=1-8763	0.254754
snap_masked-NODE_5_length_653240_cov_27.0146_ID_9-processed-gene-0.2-mRNA-1	gene=snap_masked-NODE_5_length_653240_cov_27.0146_ID_9-processed-gene-0.2	CDS=1-2217	0.273937
snap_masked-NODE_2_length_765917_cov_27.8866_ID_3-processed-gene-2.58-mRNA-1	gene=snap_masked-NODE_2_length_765917_cov_27.8866_ID_3-processed-gene-2.58	CDS=1-1110	0.262215
snap_masked-NODE_14_length_314412_cov_27.9629_ID_27-processed-gene-0.87-mRNA-1	gene=snap_masked-NODE_14_length_314412_cov_27.9629_ID_27-processed-gene-0.87	CDS=1-1695	0.263547
genemark-NODE_9_length_479268_cov_27.3414_ID_17-processed-gene-3.223-mRNA-1	gene=genemark-NODE_9_length_479268_cov_27.3414_ID_17-processed-gene-3.223	CDS=1-711	0.230559
snap_masked-NODE_44_length_5687_cov_48.9707_ID_87-processed-gene-0.6-mRNA-1	gene=snap_masked-NODE_44_length_5687_cov_48.9707_ID_87-processed-gene-0.6	CDS=1-819	0.269499
augustus_masked-NODE_1_length_907998_cov_27.5965_ID_1-processed-gene-7.28-mRNA-1	gene=augustus_masked-NODE_1_length_907998_cov_27.5965_ID_1-processed-gene-7.28	CDS=1-852	0.290545
maker-NODE_10_length_474261_cov_27.8157_ID_19-snap-gene-1.3-mRNA-1	gene=maker-NODE_10_length_474261_cov_27.8157_ID_19-snap-gene-1.3	CDS=1-663	0.232049
snap_masked-NODE_2_length_765917_cov_27.8866_ID_3-processed-gene-3.36-mRNA-1	gene=snap_masked-NODE_2_length_765917_cov_27.8866_ID_3-processed-gene-3.36	CDS=1-2022	0.238433
snap_masked-NODE_5_length_653240_cov_27.0146_ID_9-processed-gene-4.8-mRNA-1	gene=snap_masked-NODE_5_length_653240_cov_27.0146_ID_9-processed-gene-4.8	CDS=1-1203	0.25221
snap_masked-NODE_5_length_653240_cov_27.0146_ID_9-processed-gene-5.10-mRNA-1	gene=snap_masked-NODE_5_length_653240_cov_27.0146_ID_9-processed-gene-5.10	CDS=1-3066	0.267192
snap_masked-NODE_1_length_907998_cov_27.5965_ID_1-processed-gene-2.114-mRNA-1	gene=snap_masked-NODE_1_length_907998_cov_27.5965_ID_1-processed-gene-2.114	CDS=1-2904	0.307366
snap_masked-NODE_3_length_740742_cov_27.1728_ID_5-processed-gene-1.86-mRNA-1	gene=snap_masked-NODE_3_length_740742_cov_27.1728_ID_5-processed-gene-1.86	CDS=1-837	0.262395
maker-NODE_4_length_706832_cov_27.5555_ID_7-snap-gene-2.91-mRNA-1	gene=maker-NODE_4_length_706832_cov_27.5555_ID_7-snap-gene-2.91	CDS=1-2346	0.296094
augustus_masked-NODE_2_length_765917_cov_27.8866_ID_3-processed-gene-6.235-mRNA-1	gene=augustus_masked-NODE_2_length_765917_cov_27.8866_ID_3-processed-gene-6.235	CDS=1-1440	0.255959
snap_masked-NODE_16_length_247587_cov_27.0586_ID_31-processed-gene-0.2-mRNA-1	gene=snap_masked-NODE_16_length_247587_cov_27.0586_ID_31-processed-gene-0.2	CDS=1-498	0.286526
augustus_masked-NODE_1_length_907998_cov_27.5965_ID_1-processed-gene-2.96-mRNA-1	gene=augustus_masked-NODE_1_length_907998_cov_27.5965_ID_1-processed-gene-2.96	CDS=1-603	0.250751
snap_masked-NODE_7_length_533625_cov_27.154_ID_13-processed-gene-2.55-mRNA-1	gene=snap_masked-NODE_7_length_533625_cov_27.154_ID_13-processed-gene-2.55	CDS=1-1260	0.250036
snap_masked-NODE_15_length_291038_cov_28.0476_ID_29-processed-gene-0.3-mRNA-1	gene=snap_masked-NODE_15_length_291038_cov_28.0476_ID_29-processed-gene-0.3	CDS=1-2310	0.247557
augustus_masked-NODE_1_length_907998_cov_27.5965_ID_1-processed-gene-8.74-mRNA-1	gene=augustus_masked-NODE_1_length_907998_cov_27.5965_ID_1-processed-gene-8.74	CDS=1-987	0.289307
snap_masked-NODE_12_length_381431_cov_26.8905_ID_23-processed-gene-1.159-mRNA-1	gene=snap_masked-NODE_12_length_381431_cov_26.8905_ID_23-processed-gene-1.159	CDS=1-1323	0.269586
genemark-NODE_6_length_597287_cov_27.2088_ID_11-processed-gene-0.63-mRNA-1	gene=genemark-NODE_6_length_597287_cov_27.2088_ID_11-processed-gene-0.63	CDS=1-1545	0.322546
snap_masked-NODE_8_length_516559_cov_30.1547_ID_15-processed-gene-2.74-mRNA-1	gene=snap_masked-NODE_8_length_516559_cov_30.1547_ID_15-processed-gene-2.74	CDS=1-1410	0.232881
augustus_masked-NODE_6_length_597287_cov_27.2088_ID_11-processed-gene-1.33-mRNA-1	gene=augustus_masked-NODE_6_length_597287_cov_27.2088_ID_11-processed-gene-1.33	CDS=1-2634	0.257816
snap_masked-NODE_5_length_653240_cov_27.0146_ID_9-processed-gene-0.25-mRNA-1	gene=snap_masked-NODE_5_length_653240_cov_27.0146_ID_9-processed-gene-0.25	CDS=1-330	0.303443
snap_masked-NODE_1_length_907998_cov_27.5965_ID_1-processed-gene-3.148-mRNA-1	gene=snap_masked-NODE_1_length_907998_cov_27.5965_ID_1-processed-gene-3.148	CDS=1-2547	0.28374
snap_masked-NODE_3_length_740742_cov_27.1728_ID_5-processed-gene-6.154-mRNA-1	gene=snap_masked-NODE_3_length_740742_cov_27.1728_ID_5-processed-gene-6.154	CDS=1-486	0.286612
snap_masked-NODE_15_length_291038_cov_28.0476_ID_29-processed-gene-1.222-mRNA-1	gene=snap_masked-NODE_15_length_291038_cov_28.0476_ID_29-processed-gene-1.222	CDS=1-1218	0.360734
snap_masked-NODE_7_length_533625_cov_27.154_ID_13-processed-gene-1.34-mRNA-1	gene=snap_masked-NODE_7_length_533625_cov_27.154_ID_13-processed-gene-1.34	CDS=1-1887	0.252199
snap_masked-NODE_11_length_412906_cov_27.0339_ID_21-processed-gene-0.58-mRNA-1	gene=snap_masked-NODE_11_length_412906_cov_27.0339_ID_21-processed-gene-0.58	CDS=1-573	0.433177
snap_masked-NODE_1_length_907998_cov_27.5965_ID_1-processed-gene-4.88-mRNA-1	gene=snap_masked-NODE_1_length_907998_cov_27.5965_ID_1-processed-gene-4.88	CDS=1-1785	0.274398
snap_masked-NODE_7_length_533625_cov_27.154_ID_13-processed-gene-3.140-mRNA-1	gene=snap_masked-NODE_7_length_533625_cov_27.154_ID_13-processed-gene-3.140	CDS=1-999	0.439278
genemark-NODE_6_length_597287_cov_27.2088_ID_11-processed-gene-0.56-mRNA-1	gene=genemark-NODE_6_length_597287_cov_27.2088_ID_11-processed-gene-0.56	CDS=1-1236	0.299252
snap_masked-NODE_4_length_706832_cov_27.5555_ID_7-processed-gene-1.16-mRNA-1	gene=snap_masked-NODE_4_length_706832_cov_27.5555_ID_7-processed-gene-1.16	CDS=1-2319	0.240308
snap_masked-NODE_26_length_63280_cov_28.0214_ID_51-processed-gene-0.16-mRNA-1	gene=snap_masked-NODE_26_length_63280_cov_28.0214_ID_51-processed-gene-0.16	CDS=1-1485	0.250275
snap_masked-NODE_11_length_412906_cov_27.0339_ID_21-processed-gene-3.173-mRNA-1	gene=snap_masked-NODE_11_length_412906_cov_27.0339_ID_21-processed-gene-3.173	CDS=1-1035	0.313374
snap_masked-NODE_1_length_907998_cov_27.5965_ID_1-processed-gene-5.46-mRNA-1	gene=snap_masked-NODE_1_length_907998_cov_27.5965_ID_1-processed-gene-5.46	CDS=1-1281	0.242339
snap_masked-NODE_9_length_479268_cov_27.3414_ID_17-processed-gene-3.52-mRNA-1	gene=snap_masked-NODE_9_length_479268_cov_27.3414_ID_17-processed-gene-3.52	CDS=1-981	0.274608
genemark-NODE_3_length_740742_cov_27.1728_ID_5-processed-gene-3.64-mRNA-1	gene=genemark-NODE_3_length_740742_cov_27.1728_ID_5-processed-gene-3.64	CDS=1-954	0.283069
augustus_masked-NODE_2_length_765917_cov_27.8866_ID_3-processed-gene-6.188-mRNA-1	gene=augustus_masked-NODE_2_length_765917_cov_27.8866_ID_3-processed-gene-6.188	CDS=1-717	0.292973
genemark-NODE_2_length_765917_cov_27.8866_ID_3-processed-gene-0.7-mRNA-1	gene=genemark-NODE_2_length_765917_cov_27.8866_ID_3-processed-gene-0.7	CDS=1-585	0.258326
snap_masked-NODE_3_length_740742_cov_27.1728_ID_5-processed-gene-3.120-mRNA-1	gene=snap_masked-NODE_3_length_740742_cov_27.1728_ID_5-processed-gene-3.120	CDS=1-1689	0.290092
genemark-NODE_8_length_516559_cov_30.1547_ID_15-processed-gene-4.29-mRNA-1	gene=genemark-NODE_8_length_516559_cov_30.1547_ID_15-processed-gene-4.29	CDS=1-1047	0.3142
snap_masked-NODE_5_length_653240_cov_27.0146_ID_9-processed-gene-4.48-mRNA-1	gene=snap_masked-NODE_5_length_653240_cov_27.0146_ID_9-processed-gene-4.48	CDS=1-1035	0.236473
augustus_masked-NODE_5_length_653240_cov_27.0146_ID_9-processed-gene-3.124-mRNA-1	gene=augustus_masked-NODE_5_length_653240_cov_27.0146_ID_9-processed-gene-3.124	CDS=1-1224	0.273127
snap_masked-NODE_5_length_653240_cov_27.0146_ID_9-processed-gene-0.23-mRNA-1	gene=snap_masked-NODE_5_length_653240_cov_27.0146_ID_9-processed-gene-0.23	CDS=1-1155	0.278142
genemark-NODE_9_length_479268_cov_27.3414_ID_17-processed-gene-3.251-mRNA-1	gene=genemark-NODE_9_length_479268_cov_27.3414_ID_17-processed-gene-3.251	CDS=1-1125	0.241169
snap_masked-NODE_13_length_344462_cov_51.4643_ID_25-processed-gene-1.32-mRNA-1	gene=snap_masked-NODE_13_length_344462_cov_51.4643_ID_25-processed-gene-1.32	CDS=1-993	0.307623
snap_masked-NODE_3_length_740742_cov_27.1728_ID_5-processed-gene-5.1-mRNA-1	gene=snap_masked-NODE_3_length_740742_cov_27.1728_ID_5-processed-gene-5.1	CDS=1-1377	0.27563
snap_masked-NODE_7_length_533625_cov_27.154_ID_13-processed-gene-3.174-mRNA-1	gene=snap_masked-NODE_7_length_533625_cov_27.154_ID_13-processed-gene-3.174	CDS=1-465	0.308489
snap_masked-NODE_13_length_344462_cov_51.4643_ID_25-processed-gene-2.155-mRNA-1	gene=snap_masked-NODE_13_length_344462_cov_51.4643_ID_25-processed-gene-2.155	CDS=1-2046	0.342936
snap_masked-NODE_14_length_314412_cov_27.9629_ID_27-processed-gene-0.78-mRNA-1	gene=snap_masked-NODE_14_length_314412_cov_27.9629_ID_27-processed-gene-0.78	CDS=1-1635	0.251335
snap_masked-NODE_26_length_63280_cov_28.0214_ID_51-processed-gene-0.30-mRNA-1	gene=snap_masked-NODE_26_length_63280_cov_28.0214_ID_51-processed-gene-0.30	CDS=1-642	0.263524
snap_masked-NODE_19_length_144936_cov_28.4494_ID_37-processed-gene-0.154-mRNA-1	gene=snap_masked-NODE_19_length_144936_cov_28.4494_ID_37-processed-gene-0.154	CDS=1-1206	0.253343
snap_masked-NODE_6_length_597287_cov_27.2088_ID_11-processed-gene-1.120-mRNA-1	gene=snap_masked-NODE_6_length_597287_cov_27.2088_ID_11-processed-gene-1.120	CDS=1-4866	0.250318
snap_masked-NODE_14_length_314412_cov_27.9629_ID_27-processed-gene-2.24-mRNA-1	gene=snap_masked-NODE_14_length_314412_cov_27.9629_ID_27-processed-gene-2.24	CDS=1-1842	0.277122
snap_masked-NODE_1_length_907998_cov_27.5965_ID_1-processed-gene-1.30-mRNA-1	gene=snap_masked-NODE_1_length_907998_cov_27.5965_ID_1-processed-gene-1.30	CDS=1-1650	0.239283
snap_masked-NODE_6_length_597287_cov_27.2088_ID_11-processed-gene-4.106-mRNA-1	gene=snap_masked-NODE_6_length_597287_cov_27.2088_ID_11-processed-gene-4.106	CDS=1-378	0.348902
snap_masked-NODE_11_length_412906_cov_27.0339_ID_21-processed-gene-0.43-mRNA-1	gene=snap_masked-NODE_11_length_412906_cov_27.0339_ID_21-processed-gene-0.43	CDS=1-2739	0.282972
snap_masked-NODE_5_length_653240_cov_27.0146_ID_9-processed-gene-4.30-mRNA-1	gene=snap_masked-NODE_5_length_653240_cov_27.0146_ID_9-processed-gene-4.30	CDS=1-651	0.511406
snap_masked-NODE_3_length_740742_cov_27.1728_ID_5-processed-gene-4.134-mRNA-1	gene=snap_masked-NODE_3_length_740742_cov_27.1728_ID_5-processed-gene-4.134	CDS=1-600	0.258904
snap_masked-NODE_4_length_706832_cov_27.5555_ID_7-processed-gene-4.127-mRNA-1	gene=snap_masked-NODE_4_length_706832_cov_27.5555_ID_7-processed-gene-4.127	CDS=1-2541	0.260856
augustus_masked-NODE_9_length_479268_cov_27.3414_ID_17-processed-gene-2.49-mRNA-1	gene=augustus_masked-NODE_9_length_479268_cov_27.3414_ID_17-processed-gene-2.49	CDS=1-957	0.266938
snap_masked-NODE_5_length_653240_cov_27.0146_ID_9-processed-gene-3.1-mRNA-1	gene=snap_masked-NODE_5_length_653240_cov_27.0146_ID_9-processed-gene-3.1	CDS=1-4035	0.266352
snap_masked-NODE_8_length_516559_cov_30.1547_ID_15-processed-gene-0.64-mRNA-1	gene=snap_masked-NODE_8_length_516559_cov_30.1547_ID_15-processed-gene-0.64	CDS=1-2028	0.263357
snap_masked-NODE_11_length_412906_cov_27.0339_ID_21-processed-gene-1.19-mRNA-1	gene=snap_masked-NODE_11_length_412906_cov_27.0339_ID_21-processed-gene-1.19	CDS=1-1167	0.277932
snap_masked-NODE_20_length_127591_cov_27.0495_ID_39-processed-gene-0.18-mRNA-1	gene=snap_masked-NODE_20_length_127591_cov_27.0495_ID_39-processed-gene-0.18	CDS=1-426	0.193668
augustus_masked-NODE_1_length_907998_cov_27.5965_ID_1-processed-gene-7.35-mRNA-1	gene=augustus_masked-NODE_1_length_907998_cov_27.5965_ID_1-processed-gene-7.35	CDS=1-930	0.273564
snap_masked-NODE_12_length_381431_cov_26.8905_ID_23-processed-gene-0.2-mRNA-1	gene=snap_masked-NODE_12_length_381431_cov_26.8905_ID_23-processed-gene-0.2	CDS=1-465	0.555075
snap_masked-NODE_13_length_344462_cov_51.4643_ID_25-processed-gene-1.11-mRNA-1	gene=snap_masked-NODE_13_length_344462_cov_51.4643_ID_25-processed-gene-1.11	CDS=1-2070	0.276637
snap_masked-NODE_12_length_381431_cov_26.8905_ID_23-processed-gene-1.115-mRNA-1	gene=snap_masked-NODE_12_length_381431_cov_26.8905_ID_23-processed-gene-1.115	CDS=1-2715	0.259101
snap_masked-NODE_6_length_597287_cov_27.2088_ID_11-processed-gene-4.115-mRNA-1	gene=snap_masked-NODE_6_length_597287_cov_27.2088_ID_11-processed-gene-4.115	CDS=1-2892	0.365143
snap_masked-NODE_10_length_474261_cov_27.8157_ID_19-processed-gene-0.82-mRNA-1	gene=snap_masked-NODE_10_length_474261_cov_27.8157_ID_19-processed-gene-0.82	CDS=1-1056	0.268392
snap_masked-NODE_13_length_344462_cov_51.4643_ID_25-processed-gene-1.15-mRNA-1	gene=snap_masked-NODE_13_length_344462_cov_51.4643_ID_25-processed-gene-1.15	CDS=1-813	0.259064
augustus_masked-NODE_5_length_653240_cov_27.0146_ID_9-processed-gene-3.119-mRNA-1	gene=augustus_masked-NODE_5_length_653240_cov_27.0146_ID_9-processed-gene-3.119	CDS=1-1146	0.272483
genemark-NODE_13_length_344462_cov_51.4643_ID_25-processed-gene-1.84-mRNA-1	gene=genemark-NODE_13_length_344462_cov_51.4643_ID_25-processed-gene-1.84	CDS=1-1041	0.283285
snap_masked-NODE_7_length_533625_cov_27.154_ID_13-processed-gene-0.6-mRNA-1	gene=snap_masked-NODE_7_length_533625_cov_27.154_ID_13-processed-gene-0.6	CDS=1-1248	0.260769
snap_masked-NODE_17_length_240136_cov_29.3823_ID_33-processed-gene-1.155-mRNA-1	gene=snap_masked-NODE_17_length_240136_cov_29.3823_ID_33-processed-gene-1.155	CDS=1-1149	0.322798
genemark-NODE_21_length_102092_cov_29.7414_ID_41-processed-gene-0.62-mRNA-1	gene=genemark-NODE_21_length_102092_cov_29.7414_ID_41-processed-gene-0.62	CDS=1-1101	0.252122
snap_masked-NODE_9_length_479268_cov_27.3414_ID_17-processed-gene-0.97-mRNA-1	gene=snap_masked-NODE_9_length_479268_cov_27.3414_ID_17-processed-gene-0.97	CDS=1-2208	0.268939
snap_masked-NODE_7_length_533625_cov_27.154_ID_13-processed-gene-4.1-mRNA-1	gene=snap_masked-NODE_7_length_533625_cov_27.154_ID_13-processed-gene-4.1	CDS=1-1416	0.261627
snap_masked-NODE_5_length_653240_cov_27.0146_ID_9-processed-gene-2.130-mRNA-1	gene=snap_masked-NODE_5_length_653240_cov_27.0146_ID_9-processed-gene-2.130	CDS=1-984	0.275489
augustus_masked-NODE_3_length_740742_cov_27.1728_ID_5-processed-gene-0.89-mRNA-1	gene=augustus_masked-NODE_3_length_740742_cov_27.1728_ID_5-processed-gene-0.89	CDS=1-789	0.257863
snap_masked-NODE_1_length_907998_cov_27.5965_ID_1-processed-gene-5.4-mRNA-1	gene=snap_masked-NODE_1_length_907998_cov_27.5965_ID_1-processed-gene-5.4	CDS=1-759	0.250251
genemark-NODE_1_length_907998_cov_27.5965_ID_1-processed-gene-1.134-mRNA-1	gene=genemark-NODE_1_length_907998_cov_27.5965_ID_1-processed-gene-1.134	CDS=1-816	0.248466
snap_masked-NODE_2_length_765917_cov_27.8866_ID_3-processed-gene-5.113-mRNA-1	gene=snap_masked-NODE_2_length_765917_cov_27.8866_ID_3-processed-gene-5.113	CDS=1-822	0.254593
snap_masked-NODE_18_length_231117_cov_28.1554_ID_35-processed-gene-1.118-mRNA-1	gene=snap_masked-NODE_18_length_231117_cov_28.1554_ID_35-processed-gene-1.118	CDS=1-1170	0.248749
snap_masked-NODE_5_length_653240_cov_27.0146_ID_9-processed-gene-5.73-mRNA-1	gene=snap_masked-NODE_5_length_653240_cov_27.0146_ID_9-processed-gene-5.73	CDS=1-501	0.420441
snap_masked-NODE_10_length_474261_cov_27.8157_ID_19-processed-gene-0.103-mRNA-1	gene=snap_masked-NODE_10_length_474261_cov_27.8157_ID_19-processed-gene-0.103	CDS=1-1014	0.250093
snap_masked-NODE_15_length_291038_cov_28.0476_ID_29-processed-gene-0.9-mRNA-1	gene=snap_masked-NODE_15_length_291038_cov_28.0476_ID_29-processed-gene-0.9	CDS=1-1230	0.233854
augustus_masked-NODE_16_length_247587_cov_27.0586_ID_31-processed-gene-0.77-mRNA-1	gene=augustus_masked-NODE_16_length_247587_cov_27.0586_ID_31-processed-gene-0.77	CDS=1-1191	0.288706
snap_masked-NODE_4_length_706832_cov_27.5555_ID_7-processed-gene-0.2-mRNA-1	gene=snap_masked-NODE_4_length_706832_cov_27.5555_ID_7-processed-gene-0.2	CDS=1-1785	0.251535
snap_masked-NODE_1_length_907998_cov_27.5965_ID_1-processed-gene-1.38-mRNA-1	gene=snap_masked-NODE_1_length_907998_cov_27.5965_ID_1-processed-gene-1.38	CDS=1-1044	0.358514
snap_masked-NODE_14_length_314412_cov_27.9629_ID_27-processed-gene-2.27-mRNA-1	gene=snap_masked-NODE_14_length_314412_cov_27.9629_ID_27-processed-gene-2.27	CDS=1-1803	0.260676
snap_masked-NODE_12_length_381431_cov_26.8905_ID_23-processed-gene-2.41-mRNA-1	gene=snap_masked-NODE_12_length_381431_cov_26.8905_ID_23-processed-gene-2.41	CDS=1-342	0.255108
snap_masked-NODE_17_length_240136_cov_29.3823_ID_33-processed-gene-1.205-mRNA-1	gene=snap_masked-NODE_17_length_240136_cov_29.3823_ID_33-processed-gene-1.205	CDS=1-3558	0.305094
snap_masked-NODE_4_length_706832_cov_27.5555_ID_7-processed-gene-3.16-mRNA-1	gene=snap_masked-NODE_4_length_706832_cov_27.5555_ID_7-processed-gene-3.16	CDS=1-354	0.353654
snap_masked-NODE_14_length_314412_cov_27.9629_ID_27-processed-gene-0.79-mRNA-1	gene=snap_masked-NODE_14_length_314412_cov_27.9629_ID_27-processed-gene-0.79	CDS=1-3495	0.237561
snap_masked-NODE_16_length_247587_cov_27.0586_ID_31-processed-gene-0.1-mRNA-1	gene=snap_masked-NODE_16_length_247587_cov_27.0586_ID_31-processed-gene-0.1	CDS=1-594	0.315636
snap_masked-NODE_2_length_765917_cov_27.8866_ID_3-processed-gene-3.51-mRNA-1	gene=snap_masked-NODE_2_length_765917_cov_27.8866_ID_3-processed-gene-3.51	CDS=1-576	0.258186
genemark-NODE_3_length_740742_cov_27.1728_ID_5-processed-gene-6.38-mRNA-1	gene=genemark-NODE_3_length_740742_cov_27.1728_ID_5-processed-gene-6.38	CDS=1-996	0.253248
snap_masked-NODE_10_length_474261_cov_27.8157_ID_19-processed-gene-3.82-mRNA-1	gene=snap_masked-NODE_10_length_474261_cov_27.8157_ID_19-processed-gene-3.82	CDS=1-1155	0.250028
snap_masked-NODE_11_length_412906_cov_27.0339_ID_21-processed-gene-0.62-mRNA-1	gene=snap_masked-NODE_11_length_412906_cov_27.0339_ID_21-processed-gene-0.62	CDS=1-1227	0.297579
genemark-NODE_13_length_344462_cov_51.4643_ID_25-processed-gene-1.77-mRNA-1	gene=genemark-NODE_13_length_344462_cov_51.4643_ID_25-processed-gene-1.77	CDS=1-867	0.260583
augustus_masked-NODE_10_length_474261_cov_27.8157_ID_19-processed-gene-3.228-mRNA-1	gene=augustus_masked-NODE_10_length_474261_cov_27.8157_ID_19-processed-gene-3.228	CDS=1-774	0.290749
snap_masked-NODE_2_length_765917_cov_27.8866_ID_3-processed-gene-6.21-mRNA-1	gene=snap_masked-NODE_2_length_765917_cov_27.8866_ID_3-processed-gene-6.21	CDS=1-1908	0.272977
snap_masked-NODE_8_length_516559_cov_30.1547_ID_15-processed-gene-1.38-mRNA-1	gene=snap_masked-NODE_8_length_516559_cov_30.1547_ID_15-processed-gene-1.38	CDS=1-1545	0.27577
snap_masked-NODE_4_length_706832_cov_27.5555_ID_7-processed-gene-5.43-mRNA-1	gene=snap_masked-NODE_4_length_706832_cov_27.5555_ID_7-processed-gene-5.43	CDS=1-486	0.305846
snap_masked-NODE_16_length_247587_cov_27.0586_ID_31-processed-gene-1.205-mRNA-1	gene=snap_masked-NODE_16_length_247587_cov_27.0586_ID_31-processed-gene-1.205	CDS=1-681	0.448332
snap_masked-NODE_9_length_479268_cov_27.3414_ID_17-processed-gene-0.91-mRNA-1	gene=snap_masked-NODE_9_length_479268_cov_27.3414_ID_17-processed-gene-0.91	CDS=1-2457	0.254651
snap_masked-NODE_11_length_412906_cov_27.0339_ID_21-processed-gene-1.18-mRNA-1	gene=snap_masked-NODE_11_length_412906_cov_27.0339_ID_21-processed-gene-1.18	CDS=1-1107	0.257606
augustus_masked-NODE_1_length_907998_cov_27.5965_ID_1-processed-gene-3.54-mRNA-1	gene=augustus_masked-NODE_1_length_907998_cov_27.5965_ID_1-processed-gene-3.54	CDS=1-1434	0.270683
snap_masked-NODE_1_length_907998_cov_27.5965_ID_1-processed-gene-6.18-mRNA-1	gene=snap_masked-NODE_1_length_907998_cov_27.5965_ID_1-processed-gene-6.18	CDS=1-612	0.276427
snap_masked-NODE_8_length_516559_cov_30.1547_ID_15-processed-gene-3.151-mRNA-1	gene=snap_masked-NODE_8_length_516559_cov_30.1547_ID_15-processed-gene-3.151	CDS=1-513	0.250354
snap_masked-NODE_5_length_653240_cov_27.0146_ID_9-processed-gene-2.116-mRNA-1	gene=snap_masked-NODE_5_length_653240_cov_27.0146_ID_9-processed-gene-2.116	CDS=1-1230	0.30004
snap_masked-NODE_13_length_344462_cov_51.4643_ID_25-processed-gene-0.43-mRNA-1	gene=snap_masked-NODE_13_length_344462_cov_51.4643_ID_25-processed-gene-0.43	CDS=1-2841	0.250705
snap_masked-NODE_7_length_533625_cov_27.154_ID_13-processed-gene-2.7-mRNA-1	gene=snap_masked-NODE_7_length_533625_cov_27.154_ID_13-processed-gene-2.7	CDS=1-690	0.273922
augustus_masked-NODE_6_length_597287_cov_27.2088_ID_11-processed-gene-2.128-mRNA-1	gene=augustus_masked-NODE_6_length_597287_cov_27.2088_ID_11-processed-gene-2.128	CDS=1-3708	0.250628
snap_masked-NODE_6_length_597287_cov_27.2088_ID_11-processed-gene-0.98-mRNA-1	gene=snap_masked-NODE_6_length_597287_cov_27.2088_ID_11-processed-gene-0.98	CDS=1-684	0.286878
snap_masked-NODE_4_length_706832_cov_27.5555_ID_7-processed-gene-2.110-mRNA-1	gene=snap_masked-NODE_4_length_706832_cov_27.5555_ID_7-processed-gene-2.110	CDS=1-2676	0.278035
augustus_masked-NODE_36_length_13334_cov_29.8516_ID_71-processed-gene-0.15-mRNA-1	gene=augustus_masked-NODE_36_length_13334_cov_29.8516_ID_71-processed-gene-0.15	CDS=1-1905	0.235752
snap_masked-NODE_5_length_653240_cov_27.0146_ID_9-processed-gene-2.140-mRNA-1	gene=snap_masked-NODE_5_length_653240_cov_27.0146_ID_9-processed-gene-2.140	CDS=1-1545	0.303507
snap_masked-NODE_16_length_247587_cov_27.0586_ID_31-processed-gene-1.174-mRNA-1	gene=snap_masked-NODE_16_length_247587_cov_27.0586_ID_31-processed-gene-1.174	CDS=1-1707	0.269826
snap_masked-NODE_2_length_765917_cov_27.8866_ID_3-processed-gene-0.118-mRNA-1	gene=snap_masked-NODE_2_length_765917_cov_27.8866_ID_3-processed-gene-0.118	CDS=1-2409	0.264466
augustus_masked-NODE_10_length_474261_cov_27.8157_ID_19-processed-gene-1.65-mRNA-1	gene=augustus_masked-NODE_10_length_474261_cov_27.8157_ID_19-processed-gene-1.65	CDS=1-3093	0.262775
snap_masked-NODE_21_length_102092_cov_29.7414_ID_41-processed-gene-0.139-mRNA-1	gene=snap_masked-NODE_21_length_102092_cov_29.7414_ID_41-processed-gene-0.139	CDS=1-1191	0.276354
snap_masked-NODE_1_length_907998_cov_27.5965_ID_1-processed-gene-3.108-mRNA-1	gene=snap_masked-NODE_1_length_907998_cov_27.5965_ID_1-processed-gene-3.108	CDS=1-597	0.281886
snap_masked-NODE_1_length_907998_cov_27.5965_ID_1-processed-gene-6.42-mRNA-1	gene=snap_masked-NODE_1_length_907998_cov_27.5965_ID_1-processed-gene-6.42	CDS=1-1644	0.470957
snap_masked-NODE_21_length_102092_cov_29.7414_ID_41-processed-gene-0.146-mRNA-1	gene=snap_masked-NODE_21_length_102092_cov_29.7414_ID_41-processed-gene-0.146	CDS=1-345	0.287205
snap_masked-NODE_7_length_533625_cov_27.154_ID_13-processed-gene-4.4-mRNA-1	gene=snap_masked-NODE_7_length_533625_cov_27.154_ID_13-processed-gene-4.4	CDS=1-1143	0.285552
snap_masked-NODE_9_length_479268_cov_27.3414_ID_17-processed-gene-0.96-mRNA-1	gene=snap_masked-NODE_9_length_479268_cov_27.3414_ID_17-processed-gene-0.96	CDS=1-3090	0.302233
snap_masked-NODE_5_length_653240_cov_27.0146_ID_9-processed-gene-2.132-mRNA-1	gene=snap_masked-NODE_5_length_653240_cov_27.0146_ID_9-processed-gene-2.132	CDS=1-1932	0.300388
snap_masked-NODE_9_length_479268_cov_27.3414_ID_17-processed-gene-2.120-mRNA-1	gene=snap_masked-NODE_9_length_479268_cov_27.3414_ID_17-processed-gene-2.120	CDS=1-4425	0.2852
snap_masked-NODE_9_length_479268_cov_27.3414_ID_17-processed-gene-2.131-mRNA-1	gene=snap_masked-NODE_9_length_479268_cov_27.3414_ID_17-processed-gene-2.131	CDS=1-837	0.343562
augustus_masked-NODE_17_length_240136_cov_29.3823_ID_33-processed-gene-1.68-mRNA-1	gene=augustus_masked-NODE_17_length_240136_cov_29.3823_ID_33-processed-gene-1.68	CDS=1-762	0.223528
snap_masked-NODE_9_length_479268_cov_27.3414_ID_17-processed-gene-3.49-mRNA-1	gene=snap_masked-NODE_9_length_479268_cov_27.3414_ID_17-processed-gene-3.49	CDS=1-1302	0.259641
augustus_masked-NODE_2_length_765917_cov_27.8866_ID_3-processed-gene-6.187-mRNA-1	gene=augustus_masked-NODE_2_length_765917_cov_27.8866_ID_3-processed-gene-6.187	CDS=1-1332	0.277942
snap_masked-NODE_24_length_80013_cov_32.4726_ID_47-processed-gene-0.31-mRNA-1	gene=snap_masked-NODE_24_length_80013_cov_32.4726_ID_47-processed-gene-0.31	CDS=1-2457	0.279136
snap_masked-NODE_15_length_291038_cov_28.0476_ID_29-processed-gene-1.223-mRNA-1	gene=snap_masked-NODE_15_length_291038_cov_28.0476_ID_29-processed-gene-1.223	CDS=1-3603	0.245978
snap_masked-NODE_19_length_144936_cov_28.4494_ID_37-processed-gene-0.168-mRNA-1	gene=snap_masked-NODE_19_length_144936_cov_28.4494_ID_37-processed-gene-0.168	CDS=1-2631	0.284487
snap_masked-NODE_18_length_231117_cov_28.1554_ID_35-processed-gene-0.50-mRNA-1	gene=snap_masked-NODE_18_length_231117_cov_28.1554_ID_35-processed-gene-0.50	CDS=1-966	0.265708
snap_masked-NODE_4_length_706832_cov_27.5555_ID_7-processed-gene-0.23-mRNA-1	gene=snap_masked-NODE_4_length_706832_cov_27.5555_ID_7-processed-gene-0.23	CDS=1-1923	0.253251
snap_masked-NODE_3_length_740742_cov_27.1728_ID_5-processed-gene-5.22-mRNA-1	gene=snap_masked-NODE_3_length_740742_cov_27.1728_ID_5-processed-gene-5.22	CDS=1-1926	0.444443
snap_masked-NODE_2_length_765917_cov_27.8866_ID_3-processed-gene-2.21-mRNA-1	gene=snap_masked-NODE_2_length_765917_cov_27.8866_ID_3-processed-gene-2.21	CDS=1-1608	0.278574
snap_masked-NODE_4_length_706832_cov_27.5555_ID_7-processed-gene-0.25-mRNA-1	gene=snap_masked-NODE_4_length_706832_cov_27.5555_ID_7-processed-gene-0.25	CDS=1-1458	0.264817
snap_masked-NODE_10_length_474261_cov_27.8157_ID_19-processed-gene-3.76-mRNA-1	gene=snap_masked-NODE_10_length_474261_cov_27.8157_ID_19-processed-gene-3.76	CDS=1-480	0.470552
genemark-NODE_6_length_597287_cov_27.2088_ID_11-processed-gene-1.80-mRNA-1	gene=genemark-NODE_6_length_597287_cov_27.2088_ID_11-processed-gene-1.80	CDS=1-2907	0.26582
snap_masked-NODE_5_length_653240_cov_27.0146_ID_9-processed-gene-5.23-mRNA-1	gene=snap_masked-NODE_5_length_653240_cov_27.0146_ID_9-processed-gene-5.23	CDS=1-1116	0.262653
genemark-NODE_2_length_765917_cov_27.8866_ID_3-processed-gene-3.64-mRNA-1	gene=genemark-NODE_2_length_765917_cov_27.8866_ID_3-processed-gene-3.64	CDS=1-501	0.288123
augustus_masked-NODE_1_length_907998_cov_27.5965_ID_1-processed-gene-7.6-mRNA-1	gene=augustus_masked-NODE_1_length_907998_cov_27.5965_ID_1-processed-gene-7.6	CDS=1-627	0.275437
snap_masked-NODE_9_length_479268_cov_27.3414_ID_17-processed-gene-2.150-mRNA-1	gene=snap_masked-NODE_9_length_479268_cov_27.3414_ID_17-processed-gene-2.150	CDS=1-624	0.277355
snap_masked-NODE_15_length_291038_cov_28.0476_ID_29-processed-gene-1.220-mRNA-1	gene=snap_masked-NODE_15_length_291038_cov_28.0476_ID_29-processed-gene-1.220	CDS=1-1353	0.270092
snap_masked-NODE_15_length_291038_cov_28.0476_ID_29-processed-gene-0.34-mRNA-1	gene=snap_masked-NODE_15_length_291038_cov_28.0476_ID_29-processed-gene-0.34	CDS=1-504	0.231479
snap_masked-NODE_1_length_907998_cov_27.5965_ID_1-processed-gene-4.91-mRNA-1	gene=snap_masked-NODE_1_length_907998_cov_27.5965_ID_1-processed-gene-4.91	CDS=1-1434	0.276274
augustus_masked-NODE_4_length_706832_cov_27.5555_ID_7-processed-gene-6.108-mRNA-1	gene=augustus_masked-NODE_4_length_706832_cov_27.5555_ID_7-processed-gene-6.108	CDS=1-438	0.313107
snap_masked-NODE_2_length_765917_cov_27.8866_ID_3-processed-gene-5.87-mRNA-1	gene=snap_masked-NODE_2_length_765917_cov_27.8866_ID_3-processed-gene-5.87	CDS=1-3924	0.255256
genemark-NODE_2_length_765917_cov_27.8866_ID_3-processed-gene-3.67-mRNA-1	gene=genemark-NODE_2_length_765917_cov_27.8866_ID_3-processed-gene-3.67	CDS=1-1473	0.288027
maker-NODE_10_length_474261_cov_27.8157_ID_19-snap-gene-3.200-mRNA-1	gene=maker-NODE_10_length_474261_cov_27.8157_ID_19-snap-gene-3.200	CDS=1-2406	0.272455
snap_masked-NODE_5_length_653240_cov_27.0146_ID_9-processed-gene-3.37-mRNA-1	gene=snap_masked-NODE_5_length_653240_cov_27.0146_ID_9-processed-gene-3.37	CDS=1-2673	0.276837
snap_masked-NODE_4_length_706832_cov_27.5555_ID_7-processed-gene-3.52-mRNA-1	gene=snap_masked-NODE_4_length_706832_cov_27.5555_ID_7-processed-gene-3.52	CDS=1-1068	0.281322
snap_masked-NODE_16_length_247587_cov_27.0586_ID_31-processed-gene-1.212-mRNA-1	gene=snap_masked-NODE_16_length_247587_cov_27.0586_ID_31-processed-gene-1.212	CDS=1-3699	0.256407
snap_masked-NODE_7_length_533625_cov_27.154_ID_13-processed-gene-4.62-mRNA-1	gene=snap_masked-NODE_7_length_533625_cov_27.154_ID_13-processed-gene-4.62	CDS=1-681	0.356035
snap_masked-NODE_5_length_653240_cov_27.0146_ID_9-processed-gene-4.33-mRNA-1	gene=snap_masked-NODE_5_length_653240_cov_27.0146_ID_9-processed-gene-4.33	CDS=1-2964	0.267208
genemark-NODE_6_length_597287_cov_27.2088_ID_11-processed-gene-4.279-mRNA-1	gene=genemark-NODE_6_length_597287_cov_27.2088_ID_11-processed-gene-4.279	CDS=1-786	0.248014
snap_masked-NODE_10_length_474261_cov_27.8157_ID_19-processed-gene-3.71-mRNA-1	gene=snap_masked-NODE_10_length_474261_cov_27.8157_ID_19-processed-gene-3.71	CDS=1-2043	0.286974
genemark-NODE_2_length_765917_cov_27.8866_ID_3-processed-gene-6.124-mRNA-1	gene=genemark-NODE_2_length_765917_cov_27.8866_ID_3-processed-gene-6.124	CDS=1-4482	0.246008
snap_masked-NODE_7_length_533625_cov_27.154_ID_13-processed-gene-0.23-mRNA-1	gene=snap_masked-NODE_7_length_533625_cov_27.154_ID_13-processed-gene-0.23	CDS=1-2037	0.290232
snap_masked-NODE_14_length_314412_cov_27.9629_ID_27-processed-gene-1.113-mRNA-1	gene=snap_masked-NODE_14_length_314412_cov_27.9629_ID_27-processed-gene-1.113	CDS=1-1068	0.251995
snap_masked-NODE_15_length_291038_cov_28.0476_ID_29-processed-gene-1.289-mRNA-1	gene=snap_masked-NODE_15_length_291038_cov_28.0476_ID_29-processed-gene-1.289	CDS=1-519	0.298358
snap_masked-NODE_10_length_474261_cov_27.8157_ID_19-processed-gene-0.86-mRNA-1	gene=snap_masked-NODE_10_length_474261_cov_27.8157_ID_19-processed-gene-0.86	CDS=1-4737	0.241362
snap_masked-NODE_10_length_474261_cov_27.8157_ID_19-processed-gene-2.120-mRNA-1	gene=snap_masked-NODE_10_length_474261_cov_27.8157_ID_19-processed-gene-2.120	CDS=1-1221	0.266224
augustus_masked-NODE_14_length_314412_cov_27.9629_ID_27-processed-gene-1.14-mRNA-1	gene=augustus_masked-NODE_14_length_314412_cov_27.9629_ID_27-processed-gene-1.14	CDS=1-1044	0.286365
snap_masked-NODE_15_length_291038_cov_28.0476_ID_29-processed-gene-1.236-mRNA-1	gene=snap_masked-NODE_15_length_291038_cov_28.0476_ID_29-processed-gene-1.236	CDS=1-1785	0.331701
snap_masked-NODE_2_length_765917_cov_27.8866_ID_3-processed-gene-6.50-mRNA-1	gene=snap_masked-NODE_2_length_765917_cov_27.8866_ID_3-processed-gene-6.50	CDS=1-1275	0.279435
snap_masked-NODE_1_length_907998_cov_27.5965_ID_1-processed-gene-8.156-mRNA-1	gene=snap_masked-NODE_1_length_907998_cov_27.5965_ID_1-processed-gene-8.156	CDS=1-1281	0.311317
snap_masked-NODE_4_length_706832_cov_27.5555_ID_7-processed-gene-5.17-mRNA-1	gene=snap_masked-NODE_4_length_706832_cov_27.5555_ID_7-processed-gene-5.17	CDS=1-2841	0.349651
snap_masked-NODE_16_length_247587_cov_27.0586_ID_31-processed-gene-1.149-mRNA-1	gene=snap_masked-NODE_16_length_247587_cov_27.0586_ID_31-processed-gene-1.149	CDS=1-315	0.24889
snap_masked-NODE_4_length_706832_cov_27.5555_ID_7-processed-gene-6.30-mRNA-1	gene=snap_masked-NODE_4_length_706832_cov_27.5555_ID_7-processed-gene-6.30	CDS=1-2718	0.264668
snap_masked-NODE_31_length_28265_cov_30.9157_ID_61-processed-gene-0.14-mRNA-1	gene=snap_masked-NODE_31_length_28265_cov_30.9157_ID_61-processed-gene-0.14	CDS=1-531	0.335688
snap_masked-NODE_1_length_907998_cov_27.5965_ID_1-processed-gene-3.145-mRNA-1	gene=snap_masked-NODE_1_length_907998_cov_27.5965_ID_1-processed-gene-3.145	CDS=1-552	0.319066
snap_masked-NODE_1_length_907998_cov_27.5965_ID_1-processed-gene-8.158-mRNA-1	gene=snap_masked-NODE_1_length_907998_cov_27.5965_ID_1-processed-gene-8.158	CDS=1-969	0.243339
snap_masked-NODE_1_length_907998_cov_27.5965_ID_1-processed-gene-8.151-mRNA-1	gene=snap_masked-NODE_1_length_907998_cov_27.5965_ID_1-processed-gene-8.151	CDS=1-1650	0.258115
snap_masked-NODE_9_length_479268_cov_27.3414_ID_17-processed-gene-3.42-mRNA-1	gene=snap_masked-NODE_9_length_479268_cov_27.3414_ID_17-processed-gene-3.42	CDS=1-795	0.300775
augustus_masked-NODE_9_length_479268_cov_27.3414_ID_17-processed-gene-2.41-mRNA-1	gene=augustus_masked-NODE_9_length_479268_cov_27.3414_ID_17-processed-gene-2.41	CDS=1-513	0.271446
augustus_masked-NODE_8_length_516559_cov_30.1547_ID_15-processed-gene-4.126-mRNA-1	gene=augustus_masked-NODE_8_length_516559_cov_30.1547_ID_15-processed-gene-4.126	CDS=1-2412	0.257859
snap_masked-NODE_5_length_653240_cov_27.0146_ID_9-processed-gene-3.24-mRNA-1	gene=snap_masked-NODE_5_length_653240_cov_27.0146_ID_9-processed-gene-3.24	CDS=1-1515	0.287096
snap_masked-NODE_4_length_706832_cov_27.5555_ID_7-processed-gene-5.16-mRNA-1	gene=snap_masked-NODE_4_length_706832_cov_27.5555_ID_7-processed-gene-5.16	CDS=1-450	0.273088
snap_masked-NODE_2_length_765917_cov_27.8866_ID_3-processed-gene-2.40-mRNA-1	gene=snap_masked-NODE_2_length_765917_cov_27.8866_ID_3-processed-gene-2.40	CDS=1-3579	0.30144
snap_masked-NODE_8_length_516559_cov_30.1547_ID_15-processed-gene-2.54-mRNA-1	gene=snap_masked-NODE_8_length_516559_cov_30.1547_ID_15-processed-gene-2.54	CDS=1-987	0.264431
snap_masked-NODE_1_length_907998_cov_27.5965_ID_1-processed-gene-2.150-mRNA-1	gene=snap_masked-NODE_1_length_907998_cov_27.5965_ID_1-processed-gene-2.150	CDS=1-1005	0.254949
snap_masked-NODE_3_length_740742_cov_27.1728_ID_5-processed-gene-4.129-mRNA-1	gene=snap_masked-NODE_3_length_740742_cov_27.1728_ID_5-processed-gene-4.129	CDS=1-3195	0.253894
snap_masked-NODE_18_length_231117_cov_28.1554_ID_35-processed-gene-0.59-mRNA-1	gene=snap_masked-NODE_18_length_231117_cov_28.1554_ID_35-processed-gene-0.59	CDS=1-2142	0.252646
snap_masked-NODE_19_length_144936_cov_28.4494_ID_37-processed-gene-0.151-mRNA-1	gene=snap_masked-NODE_19_length_144936_cov_28.4494_ID_37-processed-gene-0.151	CDS=1-1833	0.280284
snap_masked-NODE_15_length_291038_cov_28.0476_ID_29-processed-gene-0.27-mRNA-1	gene=snap_masked-NODE_15_length_291038_cov_28.0476_ID_29-processed-gene-0.27	CDS=1-2697	0.24491
snap_masked-NODE_20_length_127591_cov_27.0495_ID_39-processed-gene-0.51-mRNA-1	gene=snap_masked-NODE_20_length_127591_cov_27.0495_ID_39-processed-gene-0.51	CDS=1-1158	0.320784
snap_masked-NODE_5_length_653240_cov_27.0146_ID_9-processed-gene-3.21-mRNA-1	gene=snap_masked-NODE_5_length_653240_cov_27.0146_ID_9-processed-gene-3.21	CDS=1-507	0.469518
snap_masked-NODE_7_length_533625_cov_27.154_ID_13-processed-gene-2.43-mRNA-1	gene=snap_masked-NODE_7_length_533625_cov_27.154_ID_13-processed-gene-2.43	CDS=1-1335	0.236982
snap_masked-NODE_4_length_706832_cov_27.5555_ID_7-processed-gene-4.144-mRNA-1	gene=snap_masked-NODE_4_length_706832_cov_27.5555_ID_7-processed-gene-4.144	CDS=1-396	0.433626
snap_masked-NODE_14_length_314412_cov_27.9629_ID_27-processed-gene-1.120-mRNA-1	gene=snap_masked-NODE_14_length_314412_cov_27.9629_ID_27-processed-gene-1.120	CDS=1-756	0.282917
snap_masked-NODE_7_length_533625_cov_27.154_ID_13-processed-gene-2.30-mRNA-1	gene=snap_masked-NODE_7_length_533625_cov_27.154_ID_13-processed-gene-2.30	CDS=1-1821	0.274453
snap_masked-NODE_20_length_127591_cov_27.0495_ID_39-processed-gene-0.29-mRNA-1	gene=snap_masked-NODE_20_length_127591_cov_27.0495_ID_39-processed-gene-0.29	CDS=1-4197	0.26512
snap_masked-NODE_5_length_653240_cov_27.0146_ID_9-processed-gene-5.60-mRNA-1	gene=snap_masked-NODE_5_length_653240_cov_27.0146_ID_9-processed-gene-5.60	CDS=1-1488	0.309369
genemark-NODE_10_length_474261_cov_27.8157_ID_19-processed-gene-3.142-mRNA-1	gene=genemark-NODE_10_length_474261_cov_27.8157_ID_19-processed-gene-3.142	CDS=1-2082	0.402266
snap_masked-NODE_15_length_291038_cov_28.0476_ID_29-processed-gene-1.265-mRNA-1	gene=snap_masked-NODE_15_length_291038_cov_28.0476_ID_29-processed-gene-1.265	CDS=1-555	0.211909
snap_masked-NODE_3_length_740742_cov_27.1728_ID_5-processed-gene-3.90-mRNA-1	gene=snap_masked-NODE_3_length_740742_cov_27.1728_ID_5-processed-gene-3.90	CDS=1-2526	0.246754
snap_masked-NODE_5_length_653240_cov_27.0146_ID_9-processed-gene-2.117-mRNA-1	gene=snap_masked-NODE_5_length_653240_cov_27.0146_ID_9-processed-gene-2.117	CDS=1-1635	0.250793
snap_masked-NODE_6_length_597287_cov_27.2088_ID_11-processed-gene-4.125-mRNA-1	gene=snap_masked-NODE_6_length_597287_cov_27.2088_ID_11-processed-gene-4.125	CDS=1-1347	0.295231
snap_masked-NODE_5_length_653240_cov_27.0146_ID_9-processed-gene-1.35-mRNA-1	gene=snap_masked-NODE_5_length_653240_cov_27.0146_ID_9-processed-gene-1.35	CDS=1-786	0.278147
augustus_masked-NODE_7_length_533625_cov_27.154_ID_13-processed-gene-3.53-mRNA-1	gene=augustus_masked-NODE_7_length_533625_cov_27.154_ID_13-processed-gene-3.53	CDS=1-1251	0.270608
snap_masked-NODE_4_length_706832_cov_27.5555_ID_7-processed-gene-6.38-mRNA-1	gene=snap_masked-NODE_4_length_706832_cov_27.5555_ID_7-processed-gene-6.38	CDS=1-4242	0.267394
snap_masked-NODE_2_length_765917_cov_27.8866_ID_3-processed-gene-3.42-mRNA-1	gene=snap_masked-NODE_2_length_765917_cov_27.8866_ID_3-processed-gene-3.42	CDS=1-723	0.339568
snap_masked-NODE_8_length_516559_cov_30.1547_ID_15-processed-gene-3.106-mRNA-1	gene=snap_masked-NODE_8_length_516559_cov_30.1547_ID_15-processed-gene-3.106	CDS=1-2925	0.245603
snap_masked-NODE_9_length_479268_cov_27.3414_ID_17-processed-gene-3.0-mRNA-1	gene=snap_masked-NODE_9_length_479268_cov_27.3414_ID_17-processed-gene-3.0	CDS=1-447	0.344816
snap_masked-NODE_8_length_516559_cov_30.1547_ID_15-processed-gene-1.35-mRNA-1	gene=snap_masked-NODE_8_length_516559_cov_30.1547_ID_15-processed-gene-1.35	CDS=1-705	0.260246
snap_masked-NODE_12_length_381431_cov_26.8905_ID_23-processed-gene-1.116-mRNA-1	gene=snap_masked-NODE_12_length_381431_cov_26.8905_ID_23-processed-gene-1.116	CDS=1-582	0.308571
snap_masked-NODE_16_length_247587_cov_27.0586_ID_31-processed-gene-1.183-mRNA-1	gene=snap_masked-NODE_16_length_247587_cov_27.0586_ID_31-processed-gene-1.183	CDS=1-1044	0.350999
snap_masked-NODE_20_length_127591_cov_27.0495_ID_39-processed-gene-0.21-mRNA-1	gene=snap_masked-NODE_20_length_127591_cov_27.0495_ID_39-processed-gene-0.21	CDS=1-876	0.280424
snap_masked-NODE_6_length_597287_cov_27.2088_ID_11-processed-gene-1.99-mRNA-1	gene=snap_masked-NODE_6_length_597287_cov_27.2088_ID_11-processed-gene-1.99	CDS=1-1233	0.292739
augustus_masked-NODE_6_length_597287_cov_27.2088_ID_11-processed-gene-4.34-mRNA-1	gene=augustus_masked-NODE_6_length_597287_cov_27.2088_ID_11-processed-gene-4.34	CDS=1-1089	0.308321
snap_masked-NODE_4_length_706832_cov_27.5555_ID_7-processed-gene-0.3-mRNA-1	gene=snap_masked-NODE_4_length_706832_cov_27.5555_ID_7-processed-gene-0.3	CDS=1-2190	0.254605
augustus_masked-NODE_3_length_740742_cov_27.1728_ID_5-processed-gene-0.72-mRNA-1	gene=augustus_masked-NODE_3_length_740742_cov_27.1728_ID_5-processed-gene-0.72	CDS=1-471	0.310889
snap_masked-NODE_16_length_247587_cov_27.0586_ID_31-processed-gene-1.188-mRNA-1	gene=snap_masked-NODE_16_length_247587_cov_27.0586_ID_31-processed-gene-1.188	CDS=1-4554	0.256213
snap_masked-NODE_1_length_907998_cov_27.5965_ID_1-processed-gene-6.34-mRNA-1	gene=snap_masked-NODE_1_length_907998_cov_27.5965_ID_1-processed-gene-6.34	CDS=1-1149	0.25342
snap_masked-NODE_13_length_344462_cov_51.4643_ID_25-processed-gene-2.230-mRNA-1	gene=snap_masked-NODE_13_length_344462_cov_51.4643_ID_25-processed-gene-2.230	CDS=1-2805	0.258951
snap_masked-NODE_4_length_706832_cov_27.5555_ID_7-processed-gene-1.51-mRNA-1	gene=snap_masked-NODE_4_length_706832_cov_27.5555_ID_7-processed-gene-1.51	CDS=1-996	0.345043
snap_masked-NODE_15_length_291038_cov_28.0476_ID_29-processed-gene-1.286-mRNA-1	gene=snap_masked-NODE_15_length_291038_cov_28.0476_ID_29-processed-gene-1.286	CDS=1-2673	0.271636
snap_masked-NODE_6_length_597287_cov_27.2088_ID_11-processed-gene-2.73-mRNA-1	gene=snap_masked-NODE_6_length_597287_cov_27.2088_ID_11-processed-gene-2.73	CDS=1-2193	0.300949
snap_masked-NODE_3_length_740742_cov_27.1728_ID_5-processed-gene-2.11-mRNA-1	gene=snap_masked-NODE_3_length_740742_cov_27.1728_ID_5-processed-gene-2.11	CDS=1-1563	0.230026
augustus_masked-NODE_1_length_907998_cov_27.5965_ID_1-processed-gene-7.10-mRNA-1	gene=augustus_masked-NODE_1_length_907998_cov_27.5965_ID_1-processed-gene-7.10	CDS=1-2289	0.257876
snap_masked-NODE_24_length_80013_cov_32.4726_ID_47-processed-gene-0.33-mRNA-1	gene=snap_masked-NODE_24_length_80013_cov_32.4726_ID_47-processed-gene-0.33	CDS=1-9333	0.261934
snap_masked-NODE_22_length_97324_cov_29.8668_ID_43-processed-gene-0.1-mRNA-1	gene=snap_masked-NODE_22_length_97324_cov_29.8668_ID_43-processed-gene-0.1	CDS=1-1764	0.298406
snap_masked-NODE_3_length_740742_cov_27.1728_ID_5-processed-gene-5.39-mRNA-1	gene=snap_masked-NODE_3_length_740742_cov_27.1728_ID_5-processed-gene-5.39	CDS=1-1068	0.2438
snap_masked-NODE_19_length_144936_cov_28.4494_ID_37-processed-gene-0.210-mRNA-1	gene=snap_masked-NODE_19_length_144936_cov_28.4494_ID_37-processed-gene-0.210	CDS=1-1704	0.257692
snap_masked-NODE_20_length_127591_cov_27.0495_ID_39-processed-gene-0.54-mRNA-1	gene=snap_masked-NODE_20_length_127591_cov_27.0495_ID_39-processed-gene-0.54	CDS=1-1635	0.264369
snap_masked-NODE_3_length_740742_cov_27.1728_ID_5-processed-gene-4.102-mRNA-1	gene=snap_masked-NODE_3_length_740742_cov_27.1728_ID_5-processed-gene-4.102	CDS=1-8712	0.251311
maker-NODE_2_length_765917_cov_27.8866_ID_3-augustus-gene-4.53-mRNA-1	gene=maker-NODE_2_length_765917_cov_27.8866_ID_3-augustus-gene-4.53	CDS=1-1827	0.253245
snap_masked-NODE_7_length_533625_cov_27.154_ID_13-processed-gene-3.166-mRNA-1	gene=snap_masked-NODE_7_length_533625_cov_27.154_ID_13-processed-gene-3.166	CDS=1-507	0.268552
snap_masked-NODE_4_length_706832_cov_27.5555_ID_7-processed-gene-4.137-mRNA-1	gene=snap_masked-NODE_4_length_706832_cov_27.5555_ID_7-processed-gene-4.137	CDS=1-1368	0.237324
snap_masked-NODE_7_length_533625_cov_27.154_ID_13-processed-gene-0.32-mRNA-1	gene=snap_masked-NODE_7_length_533625_cov_27.154_ID_13-processed-gene-0.32	CDS=1-852	0.320738
snap_masked-NODE_4_length_706832_cov_27.5555_ID_7-processed-gene-0.39-mRNA-1	gene=snap_masked-NODE_4_length_706832_cov_27.5555_ID_7-processed-gene-0.39	CDS=1-816	0.256189
snap_masked-NODE_10_length_474261_cov_27.8157_ID_19-processed-gene-2.100-mRNA-1	gene=snap_masked-NODE_10_length_474261_cov_27.8157_ID_19-processed-gene-2.100	CDS=1-4011	0.2481
snap_masked-NODE_6_length_597287_cov_27.2088_ID_11-processed-gene-4.124-mRNA-1	gene=snap_masked-NODE_6_length_597287_cov_27.2088_ID_11-processed-gene-4.124	CDS=1-1239	0.252514
snap_masked-NODE_8_length_516559_cov_30.1547_ID_15-processed-gene-2.67-mRNA-1	gene=snap_masked-NODE_8_length_516559_cov_30.1547_ID_15-processed-gene-2.67	CDS=1-1173	0.288779
genemark-NODE_15_length_291038_cov_28.0476_ID_29-processed-gene-1.52-mRNA-1	gene=genemark-NODE_15_length_291038_cov_28.0476_ID_29-processed-gene-1.52	CDS=1-1674	0.269734
snap_masked-NODE_3_length_740742_cov_27.1728_ID_5-processed-gene-3.108-mRNA-1	gene=snap_masked-NODE_3_length_740742_cov_27.1728_ID_5-processed-gene-3.108	CDS=1-726	0.460915
snap_masked-NODE_2_length_765917_cov_27.8866_ID_3-processed-gene-6.70-mRNA-1	gene=snap_masked-NODE_2_length_765917_cov_27.8866_ID_3-processed-gene-6.70	CDS=1-1266	0.285217
snap_masked-NODE_10_length_474261_cov_27.8157_ID_19-processed-gene-3.78-mRNA-1	gene=snap_masked-NODE_10_length_474261_cov_27.8157_ID_19-processed-gene-3.78	CDS=1-828	0.30049
snap_masked-NODE_22_length_97324_cov_29.8668_ID_43-processed-gene-0.28-mRNA-1	gene=snap_masked-NODE_22_length_97324_cov_29.8668_ID_43-processed-gene-0.28	CDS=1-1752	0.230175
genemark-NODE_9_length_479268_cov_27.3414_ID_17-processed-gene-3.239-mRNA-1	gene=genemark-NODE_9_length_479268_cov_27.3414_ID_17-processed-gene-3.239	CDS=1-1332	0.269974
augustus_masked-NODE_10_length_474261_cov_27.8157_ID_19-processed-gene-3.250-mRNA-1	gene=augustus_masked-NODE_10_length_474261_cov_27.8157_ID_19-processed-gene-3.250	CDS=1-1500	0.244145
snap_masked-NODE_10_length_474261_cov_27.8157_ID_19-processed-gene-3.41-mRNA-1	gene=snap_masked-NODE_10_length_474261_cov_27.8157_ID_19-processed-gene-3.41	CDS=1-2442	0.274382
snap_masked-NODE_15_length_291038_cov_28.0476_ID_29-processed-gene-1.304-mRNA-1	gene=snap_masked-NODE_15_length_291038_cov_28.0476_ID_29-processed-gene-1.304	CDS=1-1695	0.232069
augustus_masked-NODE_8_length_516559_cov_30.1547_ID_15-processed-gene-2.15-mRNA-1	gene=augustus_masked-NODE_8_length_516559_cov_30.1547_ID_15-processed-gene-2.15	CDS=1-1509	0.274336
snap_masked-NODE_5_length_653240_cov_27.0146_ID_9-processed-gene-5.12-mRNA-1	gene=snap_masked-NODE_5_length_653240_cov_27.0146_ID_9-processed-gene-5.12	CDS=1-648	0.319139
snap_masked-NODE_31_length_28265_cov_30.9157_ID_61-processed-gene-0.15-mRNA-1	gene=snap_masked-NODE_31_length_28265_cov_30.9157_ID_61-processed-gene-0.15	CDS=1-1548	0.243319
snap_masked-NODE_14_length_314412_cov_27.9629_ID_27-processed-gene-2.67-mRNA-1	gene=snap_masked-NODE_14_length_314412_cov_27.9629_ID_27-processed-gene-2.67	CDS=1-2151	0.29916
snap_masked-NODE_18_length_231117_cov_28.1554_ID_35-processed-gene-1.110-mRNA-1	gene=snap_masked-NODE_18_length_231117_cov_28.1554_ID_35-processed-gene-1.110	CDS=1-1008	0.284316
snap_masked-NODE_1_length_907998_cov_27.5965_ID_1-processed-gene-8.139-mRNA-1	gene=snap_masked-NODE_1_length_907998_cov_27.5965_ID_1-processed-gene-8.139	CDS=1-2016	0.268502
snap_masked-NODE_4_length_706832_cov_27.5555_ID_7-processed-gene-2.106-mRNA-1	gene=snap_masked-NODE_4_length_706832_cov_27.5555_ID_7-processed-gene-2.106	CDS=1-900	0.266911
snap_masked-NODE_3_length_740742_cov_27.1728_ID_5-processed-gene-2.49-mRNA-1	gene=snap_masked-NODE_3_length_740742_cov_27.1728_ID_5-processed-gene-2.49	CDS=1-2433	0.24995
snap_masked-NODE_19_length_144936_cov_28.4494_ID_37-processed-gene-0.193-mRNA-1	gene=snap_masked-NODE_19_length_144936_cov_28.4494_ID_37-processed-gene-0.193	CDS=1-4365	0.262215
snap_masked-NODE_28_length_38256_cov_27.6892_ID_55-processed-gene-0.3-mRNA-1	gene=snap_masked-NODE_28_length_38256_cov_27.6892_ID_55-processed-gene-0.3	CDS=1-2538	0.300587
augustus_masked-NODE_12_length_381431_cov_26.8905_ID_23-processed-gene-2.200-mRNA-1	gene=augustus_masked-NODE_12_length_381431_cov_26.8905_ID_23-processed-gene-2.200	CDS=1-744	0.29351
snap_masked-NODE_3_length_740742_cov_27.1728_ID_5-processed-gene-4.109-mRNA-1	gene=snap_masked-NODE_3_length_740742_cov_27.1728_ID_5-processed-gene-4.109	CDS=1-849	0.248464
snap_masked-NODE_11_length_412906_cov_27.0339_ID_21-processed-gene-3.159-mRNA-1	gene=snap_masked-NODE_11_length_412906_cov_27.0339_ID_21-processed-gene-3.159	CDS=1-783	0.279557
snap_masked-NODE_16_length_247587_cov_27.0586_ID_31-processed-gene-0.22-mRNA-1	gene=snap_masked-NODE_16_length_247587_cov_27.0586_ID_31-processed-gene-0.22	CDS=1-810	0.255248
snap_masked-NODE_35_length_18642_cov_29.5858_ID_69-processed-gene-0.18-mRNA-1	gene=snap_masked-NODE_35_length_18642_cov_29.5858_ID_69-processed-gene-0.18	CDS=1-1179	0.275734
snap_masked-NODE_5_length_653240_cov_27.0146_ID_9-processed-gene-1.10-mRNA-1	gene=snap_masked-NODE_5_length_653240_cov_27.0146_ID_9-processed-gene-1.10	CDS=1-1290	0.407732
snap_masked-NODE_4_length_706832_cov_27.5555_ID_7-processed-gene-2.139-mRNA-1	gene=snap_masked-NODE_4_length_706832_cov_27.5555_ID_7-processed-gene-2.139	CDS=1-1374	0.467508
snap_masked-NODE_3_length_740742_cov_27.1728_ID_5-processed-gene-0.10-mRNA-1	gene=snap_masked-NODE_3_length_740742_cov_27.1728_ID_5-processed-gene-0.10	CDS=1-6693	0.345321
snap_masked-NODE_4_length_706832_cov_27.5555_ID_7-processed-gene-4.117-mRNA-1	gene=snap_masked-NODE_4_length_706832_cov_27.5555_ID_7-processed-gene-4.117	CDS=1-309	0.350806
snap_masked-NODE_18_length_231117_cov_28.1554_ID_35-processed-gene-0.89-mRNA-1	gene=snap_masked-NODE_18_length_231117_cov_28.1554_ID_35-processed-gene-0.89	CDS=1-2394	0.313889
snap_masked-NODE_8_length_516559_cov_30.1547_ID_15-processed-gene-4.176-mRNA-1	gene=snap_masked-NODE_8_length_516559_cov_30.1547_ID_15-processed-gene-4.176	CDS=1-834	0.2565
snap_masked-NODE_3_length_740742_cov_27.1728_ID_5-processed-gene-2.9-mRNA-1	gene=snap_masked-NODE_3_length_740742_cov_27.1728_ID_5-processed-gene-2.9	CDS=1-1026	0.254406
snap_masked-NODE_4_length_706832_cov_27.5555_ID_7-processed-gene-3.47-mRNA-1	gene=snap_masked-NODE_4_length_706832_cov_27.5555_ID_7-processed-gene-3.47	CDS=1-690	0.275702
snap_masked-NODE_7_length_533625_cov_27.154_ID_13-processed-gene-4.2-mRNA-1	gene=snap_masked-NODE_7_length_533625_cov_27.154_ID_13-processed-gene-4.2	CDS=1-1311	0.369183
genemark-NODE_2_length_765917_cov_27.8866_ID_3-processed-gene-2.91-mRNA-1	gene=genemark-NODE_2_length_765917_cov_27.8866_ID_3-processed-gene-2.91	CDS=1-564	0.298251
snap_masked-NODE_12_length_381431_cov_26.8905_ID_23-processed-gene-2.44-mRNA-1	gene=snap_masked-NODE_12_length_381431_cov_26.8905_ID_23-processed-gene-2.44	CDS=1-1629	0.40363
snap_masked-NODE_6_length_597287_cov_27.2088_ID_11-processed-gene-4.147-mRNA-1	gene=snap_masked-NODE_6_length_597287_cov_27.2088_ID_11-processed-gene-4.147	CDS=1-933	0.287807
snap_masked-NODE_18_length_231117_cov_28.1554_ID_35-processed-gene-0.55-mRNA-1	gene=snap_masked-NODE_18_length_231117_cov_28.1554_ID_35-processed-gene-0.55	CDS=1-1449	0.248611
snap_masked-NODE_7_length_533625_cov_27.154_ID_13-processed-gene-2.26-mRNA-1	gene=snap_masked-NODE_7_length_533625_cov_27.154_ID_13-processed-gene-2.26	CDS=1-924	0.319281
genemark-NODE_3_length_740742_cov_27.1728_ID_5-processed-gene-5.109-mRNA-1	gene=genemark-NODE_3_length_740742_cov_27.1728_ID_5-processed-gene-5.109	CDS=1-1599	0.258031
snap_masked-NODE_8_length_516559_cov_30.1547_ID_15-processed-gene-4.154-mRNA-1	gene=snap_masked-NODE_8_length_516559_cov_30.1547_ID_15-processed-gene-4.154	CDS=1-2424	0.266575
snap_masked-NODE_17_length_240136_cov_29.3823_ID_33-processed-gene-0.15-mRNA-1	gene=snap_masked-NODE_17_length_240136_cov_29.3823_ID_33-processed-gene-0.15	CDS=1-2469	0.253436
snap_masked-NODE_4_length_706832_cov_27.5555_ID_7-processed-gene-0.31-mRNA-1	gene=snap_masked-NODE_4_length_706832_cov_27.5555_ID_7-processed-gene-0.31	CDS=1-1047	0.263115
augustus_masked-NODE_4_length_706832_cov_27.5555_ID_7-processed-gene-4.59-mRNA-1	gene=augustus_masked-NODE_4_length_706832_cov_27.5555_ID_7-processed-gene-4.59	CDS=1-576	0.280923
augustus_masked-NODE_13_length_344462_cov_51.4643_ID_25-processed-gene-0.106-mRNA-1	gene=augustus_masked-NODE_13_length_344462_cov_51.4643_ID_25-processed-gene-0.106	CDS=1-2310	0.285885
snap_masked-NODE_4_length_706832_cov_27.5555_ID_7-processed-gene-3.34-mRNA-1	gene=snap_masked-NODE_4_length_706832_cov_27.5555_ID_7-processed-gene-3.34	CDS=1-2130	0.267812
augustus_masked-NODE_4_length_706832_cov_27.5555_ID_7-processed-gene-2.3-mRNA-1	gene=augustus_masked-NODE_4_length_706832_cov_27.5555_ID_7-processed-gene-2.3	CDS=1-3783	0.269997
genemark-NODE_4_length_706832_cov_27.5555_ID_7-processed-gene-0.53-mRNA-1	gene=genemark-NODE_4_length_706832_cov_27.5555_ID_7-processed-gene-0.53	CDS=1-1482	0.237744
snap_masked-NODE_6_length_597287_cov_27.2088_ID_11-processed-gene-4.127-mRNA-1	gene=snap_masked-NODE_6_length_597287_cov_27.2088_ID_11-processed-gene-4.127	CDS=1-3177	0.278493
snap_masked-NODE_13_length_344462_cov_51.4643_ID_25-processed-gene-2.198-mRNA-1	gene=snap_masked-NODE_13_length_344462_cov_51.4643_ID_25-processed-gene-2.198	CDS=1-576	0.273273
augustus_masked-NODE_1_length_907998_cov_27.5965_ID_1-processed-gene-7.44-mRNA-1	gene=augustus_masked-NODE_1_length_907998_cov_27.5965_ID_1-processed-gene-7.44	CDS=1-2124	0.248815
snap_masked-NODE_8_length_516559_cov_30.1547_ID_15-processed-gene-2.77-mRNA-1	gene=snap_masked-NODE_8_length_516559_cov_30.1547_ID_15-processed-gene-2.77	CDS=1-1497	0.250501
snap_masked-NODE_4_length_706832_cov_27.5555_ID_7-processed-gene-6.25-mRNA-1	gene=snap_masked-NODE_4_length_706832_cov_27.5555_ID_7-processed-gene-6.25	CDS=1-2088	0.303959
snap_masked-NODE_4_length_706832_cov_27.5555_ID_7-processed-gene-3.21-mRNA-1	gene=snap_masked-NODE_4_length_706832_cov_27.5555_ID_7-processed-gene-3.21	CDS=1-1077	0.260457
snap_masked-NODE_1_length_907998_cov_27.5965_ID_1-processed-gene-4.89-mRNA-1	gene=snap_masked-NODE_1_length_907998_cov_27.5965_ID_1-processed-gene-4.89	CDS=1-741	0.307862
snap_masked-NODE_3_length_740742_cov_27.1728_ID_5-processed-gene-2.21-mRNA-1	gene=snap_masked-NODE_3_length_740742_cov_27.1728_ID_5-processed-gene-2.21	CDS=1-2403	0.282442
snap_masked-NODE_14_length_314412_cov_27.9629_ID_27-processed-gene-1.135-mRNA-1	gene=snap_masked-NODE_14_length_314412_cov_27.9629_ID_27-processed-gene-1.135	CDS=1-459	0.295055
snap_masked-NODE_20_length_127591_cov_27.0495_ID_39-processed-gene-0.2-mRNA-1	gene=snap_masked-NODE_20_length_127591_cov_27.0495_ID_39-processed-gene-0.2	CDS=1-1572	0.281164
snap_masked-NODE_8_length_516559_cov_30.1547_ID_15-processed-gene-1.52-mRNA-1	gene=snap_masked-NODE_8_length_516559_cov_30.1547_ID_15-processed-gene-1.52	CDS=1-1422	0.295135
snap_masked-NODE_13_length_344462_cov_51.4643_ID_25-processed-gene-0.75-mRNA-1	gene=snap_masked-NODE_13_length_344462_cov_51.4643_ID_25-processed-gene-0.75	CDS=1-2229	0.252738
snap_masked-NODE_6_length_597287_cov_27.2088_ID_11-processed-gene-4.150-mRNA-1	gene=snap_masked-NODE_6_length_597287_cov_27.2088_ID_11-processed-gene-4.150	CDS=1-552	0.381934
maker-NODE_5_length_653240_cov_27.0146_ID_9-augustus-gene-5.82-mRNA-1	gene=maker-NODE_5_length_653240_cov_27.0146_ID_9-augustus-gene-5.82	CDS=1-1398	0.271741
snap_masked-NODE_13_length_344462_cov_51.4643_ID_25-processed-gene-1.10-mRNA-1	gene=snap_masked-NODE_13_length_344462_cov_51.4643_ID_25-processed-gene-1.10	CDS=1-738	0.248386
snap_masked-NODE_1_length_907998_cov_27.5965_ID_1-processed-gene-5.38-mRNA-1	gene=snap_masked-NODE_1_length_907998_cov_27.5965_ID_1-processed-gene-5.38	CDS=1-1314	0.284151
snap_masked-NODE_9_length_479268_cov_27.3414_ID_17-processed-gene-1.19-mRNA-1	gene=snap_masked-NODE_9_length_479268_cov_27.3414_ID_17-processed-gene-1.19	CDS=1-2142	0.266727
snap_masked-NODE_1_length_907998_cov_27.5965_ID_1-processed-gene-1.45-mRNA-1	gene=snap_masked-NODE_1_length_907998_cov_27.5965_ID_1-processed-gene-1.45	CDS=1-1509	0.284824
snap_masked-NODE_8_length_516559_cov_30.1547_ID_15-processed-gene-2.87-mRNA-1	gene=snap_masked-NODE_8_length_516559_cov_30.1547_ID_15-processed-gene-2.87	CDS=1-813	0.304413
genemark-NODE_2_length_765917_cov_27.8866_ID_3-processed-gene-4.126-mRNA-1	gene=genemark-NODE_2_length_765917_cov_27.8866_ID_3-processed-gene-4.126	CDS=1-1332	0.283007
snap_masked-NODE_12_length_381431_cov_26.8905_ID_23-processed-gene-2.1-mRNA-1	gene=snap_masked-NODE_12_length_381431_cov_26.8905_ID_23-processed-gene-2.1	CDS=1-1089	0.484776
maker-NODE_9_length_479268_cov_27.3414_ID_17-snap-gene-3.281-mRNA-1	gene=maker-NODE_9_length_479268_cov_27.3414_ID_17-snap-gene-3.281	CDS=1-381	0.512631
snap_masked-NODE_18_length_231117_cov_28.1554_ID_35-processed-gene-1.123-mRNA-1	gene=snap_masked-NODE_18_length_231117_cov_28.1554_ID_35-processed-gene-1.123	CDS=1-1236	0.320814
snap_masked-NODE_2_length_765917_cov_27.8866_ID_3-processed-gene-6.67-mRNA-1	gene=snap_masked-NODE_2_length_765917_cov_27.8866_ID_3-processed-gene-6.67	CDS=1-435	0.26422
augustus_masked-NODE_1_length_907998_cov_27.5965_ID_1-processed-gene-7.40-mRNA-1	gene=augustus_masked-NODE_1_length_907998_cov_27.5965_ID_1-processed-gene-7.40	CDS=1-594	0.248936
snap_masked-NODE_10_length_474261_cov_27.8157_ID_19-processed-gene-2.148-mRNA-1	gene=snap_masked-NODE_10_length_474261_cov_27.8157_ID_19-processed-gene-2.148	CDS=1-1926	0.283905
snap_masked-NODE_9_length_479268_cov_27.3414_ID_17-processed-gene-3.94-mRNA-1	gene=snap_masked-NODE_9_length_479268_cov_27.3414_ID_17-processed-gene-3.94	CDS=1-3852	0.262862
snap_masked-NODE_11_length_412906_cov_27.0339_ID_21-processed-gene-0.49-mRNA-1	gene=snap_masked-NODE_11_length_412906_cov_27.0339_ID_21-processed-gene-0.49	CDS=1-849	0.28008
snap_masked-NODE_2_length_765917_cov_27.8866_ID_3-processed-gene-3.33-mRNA-1	gene=snap_masked-NODE_2_length_765917_cov_27.8866_ID_3-processed-gene-3.33	CDS=1-909	0.297407
snap_masked-NODE_11_length_412906_cov_27.0339_ID_21-processed-gene-1.53-mRNA-1	gene=snap_masked-NODE_11_length_412906_cov_27.0339_ID_21-processed-gene-1.53	CDS=1-783	0.320262
snap_masked-NODE_14_length_314412_cov_27.9629_ID_27-processed-gene-1.108-mRNA-1	gene=snap_masked-NODE_14_length_314412_cov_27.9629_ID_27-processed-gene-1.108	CDS=1-1110	0.314467
snap_masked-NODE_13_length_344462_cov_51.4643_ID_25-processed-gene-2.205-mRNA-1	gene=snap_masked-NODE_13_length_344462_cov_51.4643_ID_25-processed-gene-2.205	CDS=1-1401	0.311464
snap_masked-NODE_13_length_344462_cov_51.4643_ID_25-processed-gene-1.34-mRNA-1	gene=snap_masked-NODE_13_length_344462_cov_51.4643_ID_25-processed-gene-1.34	CDS=1-969	0.259951
snap_masked-NODE_8_length_516559_cov_30.1547_ID_15-processed-gene-1.32-mRNA-1	gene=snap_masked-NODE_8_length_516559_cov_30.1547_ID_15-processed-gene-1.32	CDS=1-1344	0.284897
snap_masked-NODE_5_length_653240_cov_27.0146_ID_9-processed-gene-3.32-mRNA-1	gene=snap_masked-NODE_5_length_653240_cov_27.0146_ID_9-processed-gene-3.32	CDS=1-1221	0.249315
snap_masked-NODE_5_length_653240_cov_27.0146_ID_9-processed-gene-2.119-mRNA-1	gene=snap_masked-NODE_5_length_653240_cov_27.0146_ID_9-processed-gene-2.119	CDS=1-2160	0.275952
augustus_masked-NODE_4_length_706832_cov_27.5555_ID_7-processed-gene-6.106-mRNA-1	gene=augustus_masked-NODE_4_length_706832_cov_27.5555_ID_7-processed-gene-6.106	CDS=1-525	0.276903
snap_masked-NODE_11_length_412906_cov_27.0339_ID_21-processed-gene-3.122-mRNA-1	gene=snap_masked-NODE_11_length_412906_cov_27.0339_ID_21-processed-gene-3.122	CDS=1-1713	0.366422
augustus_masked-NODE_4_length_706832_cov_27.5555_ID_7-processed-gene-3.126-mRNA-1	gene=augustus_masked-NODE_4_length_706832_cov_27.5555_ID_7-processed-gene-3.126	CDS=1-1764	0.305444
snap_masked-NODE_10_length_474261_cov_27.8157_ID_19-processed-gene-3.46-mRNA-1	gene=snap_masked-NODE_10_length_474261_cov_27.8157_ID_19-processed-gene-3.46	CDS=1-1083	0.264091
snap_masked-NODE_1_length_907998_cov_27.5965_ID_1-processed-gene-3.136-mRNA-1	gene=snap_masked-NODE_1_length_907998_cov_27.5965_ID_1-processed-gene-3.136	CDS=1-5139	0.234319
augustus_masked-NODE_5_length_653240_cov_27.0146_ID_9-processed-gene-1.153-mRNA-1	gene=augustus_masked-NODE_5_length_653240_cov_27.0146_ID_9-processed-gene-1.153	CDS=1-1035	0.260383
snap_masked-NODE_7_length_533625_cov_27.154_ID_13-processed-gene-2.18-mRNA-1	gene=snap_masked-NODE_7_length_533625_cov_27.154_ID_13-processed-gene-2.18	CDS=1-957	0.330963
augustus_masked-NODE_11_length_412906_cov_27.0339_ID_21-processed-gene-0.82-mRNA-1	gene=augustus_masked-NODE_11_length_412906_cov_27.0339_ID_21-processed-gene-0.82	CDS=1-1422	0.257895
maker-NODE_16_length_247587_cov_27.0586_ID_31-augustus-gene-1.218-mRNA-1	gene=maker-NODE_16_length_247587_cov_27.0586_ID_31-augustus-gene-1.218	CDS=1-2451	0.258643
snap_masked-NODE_3_length_740742_cov_27.1728_ID_5-processed-gene-6.181-mRNA-1	gene=snap_masked-NODE_3_length_740742_cov_27.1728_ID_5-processed-gene-6.181	CDS=1-723	0.32599
snap_masked-NODE_4_length_706832_cov_27.5555_ID_7-processed-gene-2.100-mRNA-1	gene=snap_masked-NODE_4_length_706832_cov_27.5555_ID_7-processed-gene-2.100	CDS=1-1365	0.233383
augustus_masked-NODE_1_length_907998_cov_27.5965_ID_1-processed-gene-3.64-mRNA-1	gene=augustus_masked-NODE_1_length_907998_cov_27.5965_ID_1-processed-gene-3.64	CDS=1-510	0.293498
snap_masked-NODE_5_length_653240_cov_27.0146_ID_9-processed-gene-5.71-mRNA-1	gene=snap_masked-NODE_5_length_653240_cov_27.0146_ID_9-processed-gene-5.71	CDS=1-2181	0.264134
snap_masked-NODE_4_length_706832_cov_27.5555_ID_7-processed-gene-6.47-mRNA-1	gene=snap_masked-NODE_4_length_706832_cov_27.5555_ID_7-processed-gene-6.47	CDS=1-3177	0.264594
snap_masked-NODE_3_length_740742_cov_27.1728_ID_5-processed-gene-3.94-mRNA-1	gene=snap_masked-NODE_3_length_740742_cov_27.1728_ID_5-processed-gene-3.94	CDS=1-4551	0.279526
snap_masked-NODE_12_length_381431_cov_26.8905_ID_23-processed-gene-1.123-mRNA-1	gene=snap_masked-NODE_12_length_381431_cov_26.8905_ID_23-processed-gene-1.123	CDS=1-969	0.28173
snap_masked-NODE_21_length_102092_cov_29.7414_ID_41-processed-gene-0.114-mRNA-1	gene=snap_masked-NODE_21_length_102092_cov_29.7414_ID_41-processed-gene-0.114	CDS=1-462	0.316631
snap_masked-NODE_1_length_907998_cov_27.5965_ID_1-processed-gene-3.123-mRNA-1	gene=snap_masked-NODE_1_length_907998_cov_27.5965_ID_1-processed-gene-3.123	CDS=1-1053	0.261541
augustus_masked-NODE_23_length_83208_cov_26.9237_ID_45-processed-gene-0.71-mRNA-1	gene=augustus_masked-NODE_23_length_83208_cov_26.9237_ID_45-processed-gene-0.71	CDS=1-525	0.232097
snap_masked-NODE_3_length_740742_cov_27.1728_ID_5-processed-gene-2.38-mRNA-1	gene=snap_masked-NODE_3_length_740742_cov_27.1728_ID_5-processed-gene-2.38	CDS=1-474	0.370649
snap_masked-NODE_5_length_653240_cov_27.0146_ID_9-processed-gene-0.1-mRNA-1	gene=snap_masked-NODE_5_length_653240_cov_27.0146_ID_9-processed-gene-0.1	CDS=1-936	0.260181
snap_masked-NODE_5_length_653240_cov_27.0146_ID_9-processed-gene-5.31-mRNA-1	gene=snap_masked-NODE_5_length_653240_cov_27.0146_ID_9-processed-gene-5.31	CDS=1-897	0.312627
genemark-NODE_18_length_231117_cov_28.1554_ID_35-processed-gene-0.137-mRNA-1	gene=genemark-NODE_18_length_231117_cov_28.1554_ID_35-processed-gene-0.137	CDS=1-582	0.349941
snap_masked-NODE_15_length_291038_cov_28.0476_ID_29-processed-gene-1.300-mRNA-1	gene=snap_masked-NODE_15_length_291038_cov_28.0476_ID_29-processed-gene-1.300	CDS=1-636	0.297538
snap_masked-NODE_3_length_740742_cov_27.1728_ID_5-processed-gene-0.5-mRNA-1	gene=snap_masked-NODE_3_length_740742_cov_27.1728_ID_5-processed-gene-0.5	CDS=1-384	0.308369
snap_masked-NODE_6_length_597287_cov_27.2088_ID_11-processed-gene-4.153-mRNA-1	gene=snap_masked-NODE_6_length_597287_cov_27.2088_ID_11-processed-gene-4.153	CDS=1-2130	0.263533
snap_masked-NODE_23_length_83208_cov_26.9237_ID_45-processed-gene-0.8-mRNA-1	gene=snap_masked-NODE_23_length_83208_cov_26.9237_ID_45-processed-gene-0.8	CDS=1-657	0.233591
genemark-NODE_5_length_653240_cov_27.0146_ID_9-processed-gene-5.221-mRNA-1	gene=genemark-NODE_5_length_653240_cov_27.0146_ID_9-processed-gene-5.221	CDS=1-2541	0.251947
snap_masked-NODE_9_length_479268_cov_27.3414_ID_17-processed-gene-3.55-mRNA-1	gene=snap_masked-NODE_9_length_479268_cov_27.3414_ID_17-processed-gene-3.55	CDS=1-1554	0.273106
snap_masked-NODE_10_length_474261_cov_27.8157_ID_19-processed-gene-3.38-mRNA-1	gene=snap_masked-NODE_10_length_474261_cov_27.8157_ID_19-processed-gene-3.38	CDS=1-1833	0.286335
snap_masked-NODE_8_length_516559_cov_30.1547_ID_15-processed-gene-1.5-mRNA-1	gene=snap_masked-NODE_8_length_516559_cov_30.1547_ID_15-processed-gene-1.5	CDS=1-2124	0.249184
snap_masked-NODE_7_length_533625_cov_27.154_ID_13-processed-gene-4.43-mRNA-1	gene=snap_masked-NODE_7_length_533625_cov_27.154_ID_13-processed-gene-4.43	CDS=1-1707	0.253766
snap_masked-NODE_11_length_412906_cov_27.0339_ID_21-processed-gene-3.116-mRNA-1	gene=snap_masked-NODE_11_length_412906_cov_27.0339_ID_21-processed-gene-3.116	CDS=1-4629	0.272796
snap_masked-NODE_15_length_291038_cov_28.0476_ID_29-processed-gene-1.256-mRNA-1	gene=snap_masked-NODE_15_length_291038_cov_28.0476_ID_29-processed-gene-1.256	CDS=1-327	0.322647
snap_masked-NODE_14_length_314412_cov_27.9629_ID_27-processed-gene-2.36-mRNA-1	gene=snap_masked-NODE_14_length_314412_cov_27.9629_ID_27-processed-gene-2.36	CDS=1-1230	0.278176
snap_masked-NODE_3_length_740742_cov_27.1728_ID_5-processed-gene-4.125-mRNA-1	gene=snap_masked-NODE_3_length_740742_cov_27.1728_ID_5-processed-gene-4.125	CDS=1-1881	0.269077
snap_masked-NODE_16_length_247587_cov_27.0586_ID_31-processed-gene-1.165-mRNA-1	gene=snap_masked-NODE_16_length_247587_cov_27.0586_ID_31-processed-gene-1.165	CDS=1-1161	0.256469
augustus_masked-NODE_10_length_474261_cov_27.8157_ID_19-processed-gene-2.50-mRNA-1	gene=augustus_masked-NODE_10_length_474261_cov_27.8157_ID_19-processed-gene-2.50	CDS=1-1719	0.273949
snap_masked-NODE_7_length_533625_cov_27.154_ID_13-processed-gene-4.20-mRNA-1	gene=snap_masked-NODE_7_length_533625_cov_27.154_ID_13-processed-gene-4.20	CDS=1-1770	0.395129
genemark-NODE_2_length_765917_cov_27.8866_ID_3-processed-gene-4.146-mRNA-1	gene=genemark-NODE_2_length_765917_cov_27.8866_ID_3-processed-gene-4.146	CDS=1-1311	0.290066
genemark-NODE_5_length_653240_cov_27.0146_ID_9-processed-gene-4.134-mRNA-1	gene=genemark-NODE_5_length_653240_cov_27.0146_ID_9-processed-gene-4.134	CDS=1-2613	0.291221
snap_masked-NODE_5_length_653240_cov_27.0146_ID_9-processed-gene-5.41-mRNA-1	gene=snap_masked-NODE_5_length_653240_cov_27.0146_ID_9-processed-gene-5.41	CDS=1-774	0.261004
snap_masked-NODE_14_length_314412_cov_27.9629_ID_27-processed-gene-0.106-mRNA-1	gene=snap_masked-NODE_14_length_314412_cov_27.9629_ID_27-processed-gene-0.106	CDS=1-1386	0.325626
snap_masked-NODE_1_length_907998_cov_27.5965_ID_1-processed-gene-3.110-mRNA-1	gene=snap_masked-NODE_1_length_907998_cov_27.5965_ID_1-processed-gene-3.110	CDS=1-993	0.256708
snap_masked-NODE_2_length_765917_cov_27.8866_ID_3-processed-gene-2.16-mRNA-1	gene=snap_masked-NODE_2_length_765917_cov_27.8866_ID_3-processed-gene-2.16	CDS=1-447	0.26397
snap_masked-NODE_9_length_479268_cov_27.3414_ID_17-processed-gene-3.19-mRNA-1	gene=snap_masked-NODE_9_length_479268_cov_27.3414_ID_17-processed-gene-3.19	CDS=1-738	0.36094
augustus_masked-NODE_1_length_907998_cov_27.5965_ID_1-processed-gene-6.75-mRNA-1	gene=augustus_masked-NODE_1_length_907998_cov_27.5965_ID_1-processed-gene-6.75	CDS=1-2862	0.274027
snap_masked-NODE_11_length_412906_cov_27.0339_ID_21-processed-gene-2.6-mRNA-1	gene=snap_masked-NODE_11_length_412906_cov_27.0339_ID_21-processed-gene-2.6	CDS=1-309	0.396927
snap_masked-NODE_12_length_381431_cov_26.8905_ID_23-processed-gene-2.63-mRNA-1	gene=snap_masked-NODE_12_length_381431_cov_26.8905_ID_23-processed-gene-2.63	CDS=1-1506	0.294924
maker-NODE_1_length_907998_cov_27.5965_ID_1-snap-gene-5.50-mRNA-1	gene=maker-NODE_1_length_907998_cov_27.5965_ID_1-snap-gene-5.50	CDS=1-3156	0.273572
snap_masked-NODE_15_length_291038_cov_28.0476_ID_29-processed-gene-1.282-mRNA-1	gene=snap_masked-NODE_15_length_291038_cov_28.0476_ID_29-processed-gene-1.282	CDS=1-1407	0.472189
snap_masked-NODE_1_length_907998_cov_27.5965_ID_1-processed-gene-1.34-mRNA-1	gene=snap_masked-NODE_1_length_907998_cov_27.5965_ID_1-processed-gene-1.34	CDS=1-945	0.325396
augustus_masked-NODE_17_length_240136_cov_29.3823_ID_33-processed-gene-0.107-mRNA-1	gene=augustus_masked-NODE_17_length_240136_cov_29.3823_ID_33-processed-gene-0.107	CDS=1-2025	0.264171
snap_masked-NODE_14_length_314412_cov_27.9629_ID_27-processed-gene-2.70-mRNA-1	gene=snap_masked-NODE_14_length_314412_cov_27.9629_ID_27-processed-gene-2.70	CDS=1-1446	0.302723
augustus_masked-NODE_5_length_653240_cov_27.0146_ID_9-processed-gene-0.111-mRNA-1	gene=augustus_masked-NODE_5_length_653240_cov_27.0146_ID_9-processed-gene-0.111	CDS=1-1701	0.27396
snap_masked-NODE_10_length_474261_cov_27.8157_ID_19-processed-gene-0.84-mRNA-1	gene=snap_masked-NODE_10_length_474261_cov_27.8157_ID_19-processed-gene-0.84	CDS=1-765	0.260361
snap_masked-NODE_2_length_765917_cov_27.8866_ID_3-processed-gene-5.109-mRNA-1	gene=snap_masked-NODE_2_length_765917_cov_27.8866_ID_3-processed-gene-5.109	CDS=1-1419	0.36566
snap_masked-NODE_87_length_572_cov_23.8426_ID_173-processed-gene-0.0-mRNA-1	gene=snap_masked-NODE_87_length_572_cov_23.8426_ID_173-processed-gene-0.0	CDS=1-438	0.311231
snap_masked-NODE_23_length_83208_cov_26.9237_ID_45-processed-gene-0.38-mRNA-1	gene=snap_masked-NODE_23_length_83208_cov_26.9237_ID_45-processed-gene-0.38	CDS=1-1236	0.298904
snap_masked-NODE_8_length_516559_cov_30.1547_ID_15-processed-gene-4.178-mRNA-1	gene=snap_masked-NODE_8_length_516559_cov_30.1547_ID_15-processed-gene-4.178	CDS=1-372	0.409685
snap_masked-NODE_16_length_247587_cov_27.0586_ID_31-processed-gene-1.177-mRNA-1	gene=snap_masked-NODE_16_length_247587_cov_27.0586_ID_31-processed-gene-1.177	CDS=1-864	0.27829
genemark-NODE_2_length_765917_cov_27.8866_ID_3-processed-gene-5.10-mRNA-1	gene=genemark-NODE_2_length_765917_cov_27.8866_ID_3-processed-gene-5.10	CDS=1-1050	0.240544
snap_masked-NODE_5_length_653240_cov_27.0146_ID_9-processed-gene-0.12-mRNA-1	gene=snap_masked-NODE_5_length_653240_cov_27.0146_ID_9-processed-gene-0.12	CDS=1-396	0.328697
snap_masked-NODE_2_length_765917_cov_27.8866_ID_3-processed-gene-6.85-mRNA-1	gene=snap_masked-NODE_2_length_765917_cov_27.8866_ID_3-processed-gene-6.85	CDS=1-1482	0.323702
snap_masked-NODE_8_length_516559_cov_30.1547_ID_15-processed-gene-1.1-mRNA-1	gene=snap_masked-NODE_8_length_516559_cov_30.1547_ID_15-processed-gene-1.1	CDS=1-921	0.210886
snap_masked-NODE_3_length_740742_cov_27.1728_ID_5-processed-gene-0.19-mRNA-1	gene=snap_masked-NODE_3_length_740742_cov_27.1728_ID_5-processed-gene-0.19	CDS=1-1161	0.272208
snap_masked-NODE_7_length_533625_cov_27.154_ID_13-processed-gene-4.53-mRNA-1	gene=snap_masked-NODE_7_length_533625_cov_27.154_ID_13-processed-gene-4.53	CDS=1-3807	0.289184
snap_masked-NODE_4_length_706832_cov_27.5555_ID_7-processed-gene-2.115-mRNA-1	gene=snap_masked-NODE_4_length_706832_cov_27.5555_ID_7-processed-gene-2.115	CDS=1-468	0.311099
snap_masked-NODE_2_length_765917_cov_27.8866_ID_3-processed-gene-0.91-mRNA-1	gene=snap_masked-NODE_2_length_765917_cov_27.8866_ID_3-processed-gene-0.91	CDS=1-729	0.266845
snap_masked-NODE_13_length_344462_cov_51.4643_ID_25-processed-gene-2.218-mRNA-1	gene=snap_masked-NODE_13_length_344462_cov_51.4643_ID_25-processed-gene-2.218	CDS=1-1953	0.282498
snap_masked-NODE_33_length_27283_cov_33.7692_ID_65-processed-gene-0.34-mRNA-1	gene=snap_masked-NODE_33_length_27283_cov_33.7692_ID_65-processed-gene-0.34	CDS=1-1449	0.439734
snap_masked-NODE_7_length_533625_cov_27.154_ID_13-processed-gene-1.33-mRNA-1	gene=snap_masked-NODE_7_length_533625_cov_27.154_ID_13-processed-gene-1.33	CDS=1-3300	0.278489
snap_masked-NODE_2_length_765917_cov_27.8866_ID_3-processed-gene-1.132-mRNA-1	gene=snap_masked-NODE_2_length_765917_cov_27.8866_ID_3-processed-gene-1.132	CDS=1-591	0.244647
snap_masked-NODE_35_length_18642_cov_29.5858_ID_69-processed-gene-0.14-mRNA-1	gene=snap_masked-NODE_35_length_18642_cov_29.5858_ID_69-processed-gene-0.14	CDS=1-2100	0.248057
snap_masked-NODE_13_length_344462_cov_51.4643_ID_25-processed-gene-2.185-mRNA-1	gene=snap_masked-NODE_13_length_344462_cov_51.4643_ID_25-processed-gene-2.185	CDS=1-894	0.28976
genemark-NODE_3_length_740742_cov_27.1728_ID_5-processed-gene-0.91-mRNA-1	gene=genemark-NODE_3_length_740742_cov_27.1728_ID_5-processed-gene-0.91	CDS=1-5418	0.233275
snap_masked-NODE_4_length_706832_cov_27.5555_ID_7-processed-gene-6.31-mRNA-1	gene=snap_masked-NODE_4_length_706832_cov_27.5555_ID_7-processed-gene-6.31	CDS=1-951	0.278328
snap_masked-NODE_5_length_653240_cov_27.0146_ID_9-processed-gene-2.141-mRNA-1	gene=snap_masked-NODE_5_length_653240_cov_27.0146_ID_9-processed-gene-2.141	CDS=1-1110	0.269771
augustus_masked-NODE_3_length_740742_cov_27.1728_ID_5-processed-gene-1.98-mRNA-1	gene=augustus_masked-NODE_3_length_740742_cov_27.1728_ID_5-processed-gene-1.98	CDS=1-1278	0.278843
genemark-NODE_7_length_533625_cov_27.154_ID_13-processed-gene-1.60-mRNA-1	gene=genemark-NODE_7_length_533625_cov_27.154_ID_13-processed-gene-1.60	CDS=1-768	0.328939
snap_masked-NODE_44_length_5687_cov_48.9707_ID_87-processed-gene-0.5-mRNA-1	gene=snap_masked-NODE_44_length_5687_cov_48.9707_ID_87-processed-gene-0.5	CDS=1-687	0.266296
snap_masked-NODE_18_length_231117_cov_28.1554_ID_35-processed-gene-1.109-mRNA-1	gene=snap_masked-NODE_18_length_231117_cov_28.1554_ID_35-processed-gene-1.109	CDS=1-3573	0.259528
snap_masked-NODE_6_length_597287_cov_27.2088_ID_11-processed-gene-3.3-mRNA-1	gene=snap_masked-NODE_6_length_597287_cov_27.2088_ID_11-processed-gene-3.3	CDS=1-2001	0.256113
snap_masked-NODE_14_length_314412_cov_27.9629_ID_27-processed-gene-0.94-mRNA-1	gene=snap_masked-NODE_14_length_314412_cov_27.9629_ID_27-processed-gene-0.94	CDS=1-711	0.257298
augustus_masked-NODE_23_length_83208_cov_26.9237_ID_45-processed-gene-0.53-mRNA-1	gene=augustus_masked-NODE_23_length_83208_cov_26.9237_ID_45-processed-gene-0.53	CDS=1-1752	0.250082
snap_masked-NODE_33_length_27283_cov_33.7692_ID_65-processed-gene-0.27-mRNA-1	gene=snap_masked-NODE_33_length_27283_cov_33.7692_ID_65-processed-gene-0.27	CDS=1-543	0.319389
snap_masked-NODE_11_length_412906_cov_27.0339_ID_21-processed-gene-2.19-mRNA-1	gene=snap_masked-NODE_11_length_412906_cov_27.0339_ID_21-processed-gene-2.19	CDS=1-3192	0.238102
snap_masked-NODE_7_length_533625_cov_27.154_ID_13-processed-gene-3.175-mRNA-1	gene=snap_masked-NODE_7_length_533625_cov_27.154_ID_13-processed-gene-3.175	CDS=1-561	0.289408
maker-NODE_4_length_706832_cov_27.5555_ID_7-augustus-gene-5.3-mRNA-1	gene=maker-NODE_4_length_706832_cov_27.5555_ID_7-augustus-gene-5.3	CDS=1-1431	0.291544
snap_masked-NODE_10_length_474261_cov_27.8157_ID_19-processed-gene-1.134-mRNA-1	gene=snap_masked-NODE_10_length_474261_cov_27.8157_ID_19-processed-gene-1.134	CDS=1-1926	0.264509
snap_masked-NODE_5_length_653240_cov_27.0146_ID_9-processed-gene-5.32-mRNA-1	gene=snap_masked-NODE_5_length_653240_cov_27.0146_ID_9-processed-gene-5.32	CDS=1-771	0.281263
maker-NODE_1_length_907998_cov_27.5965_ID_1-augustus-gene-2.111-mRNA-1	gene=maker-NODE_1_length_907998_cov_27.5965_ID_1-augustus-gene-2.111	CDS=1-1032	0.28617
snap_masked-NODE_7_length_533625_cov_27.154_ID_13-processed-gene-3.129-mRNA-1	gene=snap_masked-NODE_7_length_533625_cov_27.154_ID_13-processed-gene-3.129	CDS=1-915	0.270815
snap_masked-NODE_14_length_314412_cov_27.9629_ID_27-processed-gene-2.47-mRNA-1	gene=snap_masked-NODE_14_length_314412_cov_27.9629_ID_27-processed-gene-2.47	CDS=1-4161	0.313742
augustus_masked-NODE_9_length_479268_cov_27.3414_ID_17-processed-gene-3.118-mRNA-1	gene=augustus_masked-NODE_9_length_479268_cov_27.3414_ID_17-processed-gene-3.118	CDS=1-579	0.258701
snap_masked-NODE_9_length_479268_cov_27.3414_ID_17-processed-gene-0.105-mRNA-1	gene=snap_masked-NODE_9_length_479268_cov_27.3414_ID_17-processed-gene-0.105	CDS=1-1614	0.296525
maker-NODE_29_length_35693_cov_31.0784_ID_57-augustus-gene-0.0-mRNA-1	gene=maker-NODE_29_length_35693_cov_31.0784_ID_57-augustus-gene-0.0	CDS=1-1455	0.331764
snap_masked-NODE_7_length_533625_cov_27.154_ID_13-processed-gene-2.45-mRNA-1	gene=snap_masked-NODE_7_length_533625_cov_27.154_ID_13-processed-gene-2.45	CDS=1-4416	0.253556
snap_masked-NODE_7_length_533625_cov_27.154_ID_13-processed-gene-3.154-mRNA-1	gene=snap_masked-NODE_7_length_533625_cov_27.154_ID_13-processed-gene-3.154	CDS=1-810	0.29145
snap_masked-NODE_3_length_740742_cov_27.1728_ID_5-processed-gene-0.43-mRNA-1	gene=snap_masked-NODE_3_length_740742_cov_27.1728_ID_5-processed-gene-0.43	CDS=1-1578	0.286975
snap_masked-NODE_12_length_381431_cov_26.8905_ID_23-processed-gene-1.140-mRNA-1	gene=snap_masked-NODE_12_length_381431_cov_26.8905_ID_23-processed-gene-1.140	CDS=1-627	0.263669
snap_masked-NODE_14_length_314412_cov_27.9629_ID_27-processed-gene-0.105-mRNA-1	gene=snap_masked-NODE_14_length_314412_cov_27.9629_ID_27-processed-gene-0.105	CDS=1-3606	0.270246
snap_masked-NODE_15_length_291038_cov_28.0476_ID_29-processed-gene-1.217-mRNA-1	gene=snap_masked-NODE_15_length_291038_cov_28.0476_ID_29-processed-gene-1.217	CDS=1-1014	0.276166
snap_masked-NODE_3_length_740742_cov_27.1728_ID_5-processed-gene-0.40-mRNA-1	gene=snap_masked-NODE_3_length_740742_cov_27.1728_ID_5-processed-gene-0.40	CDS=1-1917	0.246603
snap_masked-NODE_11_length_412906_cov_27.0339_ID_21-processed-gene-3.123-mRNA-1	gene=snap_masked-NODE_11_length_412906_cov_27.0339_ID_21-processed-gene-3.123	CDS=1-1323	0.301839
snap_masked-NODE_7_length_533625_cov_27.154_ID_13-processed-gene-4.27-mRNA-1	gene=snap_masked-NODE_7_length_533625_cov_27.154_ID_13-processed-gene-4.27	CDS=1-1038	0.263223
snap_masked-NODE_4_length_706832_cov_27.5555_ID_7-processed-gene-5.4-mRNA-1	gene=snap_masked-NODE_4_length_706832_cov_27.5555_ID_7-processed-gene-5.4	CDS=1-426	0.28728
snap_masked-NODE_2_length_765917_cov_27.8866_ID_3-processed-gene-4.21-mRNA-1	gene=snap_masked-NODE_2_length_765917_cov_27.8866_ID_3-processed-gene-4.21	CDS=1-1095	0.261306
snap_masked-NODE_14_length_314412_cov_27.9629_ID_27-processed-gene-2.63-mRNA-1	gene=snap_masked-NODE_14_length_314412_cov_27.9629_ID_27-processed-gene-2.63	CDS=1-2406	0.263143
snap_masked-NODE_21_length_102092_cov_29.7414_ID_41-processed-gene-0.111-mRNA-1	gene=snap_masked-NODE_21_length_102092_cov_29.7414_ID_41-processed-gene-0.111	CDS=1-1599	0.268799
snap_masked-NODE_8_length_516559_cov_30.1547_ID_15-processed-gene-4.162-mRNA-1	gene=snap_masked-NODE_8_length_516559_cov_30.1547_ID_15-processed-gene-4.162	CDS=1-1011	0.254693
snap_masked-NODE_4_length_706832_cov_27.5555_ID_7-processed-gene-3.25-mRNA-1	gene=snap_masked-NODE_4_length_706832_cov_27.5555_ID_7-processed-gene-3.25	CDS=1-3105	0.251527
snap_masked-NODE_28_length_38256_cov_27.6892_ID_55-processed-gene-0.2-mRNA-1	gene=snap_masked-NODE_28_length_38256_cov_27.6892_ID_55-processed-gene-0.2	CDS=1-2985	0.293538
maker-NODE_7_length_533625_cov_27.154_ID_13-snap-gene-3.117-mRNA-1	gene=maker-NODE_7_length_533625_cov_27.154_ID_13-snap-gene-3.117	CDS=1-762	0.286768
snap_masked-NODE_7_length_533625_cov_27.154_ID_13-processed-gene-4.59-mRNA-1	gene=snap_masked-NODE_7_length_533625_cov_27.154_ID_13-processed-gene-4.59	CDS=1-369	0.309025
snap_masked-NODE_29_length_35693_cov_31.0784_ID_57-processed-gene-0.8-mRNA-1	gene=snap_masked-NODE_29_length_35693_cov_31.0784_ID_57-processed-gene-0.8	CDS=1-1116	0.283867
snap_masked-NODE_5_length_653240_cov_27.0146_ID_9-processed-gene-1.38-mRNA-1	gene=snap_masked-NODE_5_length_653240_cov_27.0146_ID_9-processed-gene-1.38	CDS=1-642	0.363397
snap_masked-NODE_4_length_706832_cov_27.5555_ID_7-processed-gene-1.33-mRNA-1	gene=snap_masked-NODE_4_length_706832_cov_27.5555_ID_7-processed-gene-1.33	CDS=1-1620	0.282855
augustus_masked-NODE_14_length_314412_cov_27.9629_ID_27-processed-gene-2.163-mRNA-1	gene=augustus_masked-NODE_14_length_314412_cov_27.9629_ID_27-processed-gene-2.163	CDS=1-1377	0.269186
snap_masked-NODE_1_length_907998_cov_27.5965_ID_1-processed-gene-0.95-mRNA-1	gene=snap_masked-NODE_1_length_907998_cov_27.5965_ID_1-processed-gene-0.95	CDS=1-999	0.266785
snap_masked-NODE_1_length_907998_cov_27.5965_ID_1-processed-gene-4.115-mRNA-1	gene=snap_masked-NODE_1_length_907998_cov_27.5965_ID_1-processed-gene-4.115	CDS=1-1926	0.273361
snap_masked-NODE_4_length_706832_cov_27.5555_ID_7-processed-gene-4.100-mRNA-1	gene=snap_masked-NODE_4_length_706832_cov_27.5555_ID_7-processed-gene-4.100	CDS=1-1254	0.283115
genemark-NODE_7_length_533625_cov_27.154_ID_13-processed-gene-3.73-mRNA-1	gene=genemark-NODE_7_length_533625_cov_27.154_ID_13-processed-gene-3.73	CDS=1-1680	0.308756
snap_masked-NODE_3_length_740742_cov_27.1728_ID_5-processed-gene-2.0-mRNA-1	gene=snap_masked-NODE_3_length_740742_cov_27.1728_ID_5-processed-gene-2.0	CDS=1-1515	0.272145
snap_masked-NODE_8_length_516559_cov_30.1547_ID_15-processed-gene-2.88-mRNA-1	gene=snap_masked-NODE_8_length_516559_cov_30.1547_ID_15-processed-gene-2.88	CDS=1-1899	0.244421
snap_masked-NODE_10_length_474261_cov_27.8157_ID_19-processed-gene-2.125-mRNA-1	gene=snap_masked-NODE_10_length_474261_cov_27.8157_ID_19-processed-gene-2.125	CDS=1-1755	0.254265
snap_masked-NODE_9_length_479268_cov_27.3414_ID_17-processed-gene-2.132-mRNA-1	gene=snap_masked-NODE_9_length_479268_cov_27.3414_ID_17-processed-gene-2.132	CDS=1-585	0.270364
snap_masked-NODE_5_length_653240_cov_27.0146_ID_9-processed-gene-3.18-mRNA-1	gene=snap_masked-NODE_5_length_653240_cov_27.0146_ID_9-processed-gene-3.18	CDS=1-1677	0.269192
snap_masked-NODE_1_length_907998_cov_27.5965_ID_1-processed-gene-3.135-mRNA-1	gene=snap_masked-NODE_1_length_907998_cov_27.5965_ID_1-processed-gene-3.135	CDS=1-309	0.359454
snap_masked-NODE_6_length_597287_cov_27.2088_ID_11-processed-gene-4.194-mRNA-1	gene=snap_masked-NODE_6_length_597287_cov_27.2088_ID_11-processed-gene-4.194	CDS=1-852	0.267623
snap_masked-NODE_2_length_765917_cov_27.8866_ID_3-processed-gene-4.7-mRNA-1	gene=snap_masked-NODE_2_length_765917_cov_27.8866_ID_3-processed-gene-4.7	CDS=1-1119	0.292749
maker-NODE_26_length_63280_cov_28.0214_ID_51-augustus-gene-0.0-mRNA-1	gene=maker-NODE_26_length_63280_cov_28.0214_ID_51-augustus-gene-0.0	CDS=1-2217	0.260845
snap_masked-NODE_10_length_474261_cov_27.8157_ID_19-processed-gene-1.106-mRNA-1	gene=snap_masked-NODE_10_length_474261_cov_27.8157_ID_19-processed-gene-1.106	CDS=1-963	0.256651
snap_masked-NODE_5_length_653240_cov_27.0146_ID_9-processed-gene-2.135-mRNA-1	gene=snap_masked-NODE_5_length_653240_cov_27.0146_ID_9-processed-gene-2.135	CDS=1-903	0.301785
genemark-NODE_3_length_740742_cov_27.1728_ID_5-processed-gene-5.96-mRNA-1	gene=genemark-NODE_3_length_740742_cov_27.1728_ID_5-processed-gene-5.96	CDS=1-939	0.261485
snap_masked-NODE_3_length_740742_cov_27.1728_ID_5-processed-gene-0.42-mRNA-1	gene=snap_masked-NODE_3_length_740742_cov_27.1728_ID_5-processed-gene-0.42	CDS=1-735	0.269619
snap_masked-NODE_2_length_765917_cov_27.8866_ID_3-processed-gene-6.56-mRNA-1	gene=snap_masked-NODE_2_length_765917_cov_27.8866_ID_3-processed-gene-6.56	CDS=1-900	0.290226
augustus_masked-NODE_13_length_344462_cov_51.4643_ID_25-processed-gene-0.96-mRNA-1	gene=augustus_masked-NODE_13_length_344462_cov_51.4643_ID_25-processed-gene-0.96	CDS=1-849	0.279202
snap_masked-NODE_15_length_291038_cov_28.0476_ID_29-processed-gene-1.278-mRNA-1	gene=snap_masked-NODE_15_length_291038_cov_28.0476_ID_29-processed-gene-1.278	CDS=1-1050	0.300024
snap_masked-NODE_9_length_479268_cov_27.3414_ID_17-processed-gene-1.14-mRNA-1	gene=snap_masked-NODE_9_length_479268_cov_27.3414_ID_17-processed-gene-1.14	CDS=1-858	0.245737
snap_masked-NODE_13_length_344462_cov_51.4643_ID_25-processed-gene-2.179-mRNA-1	gene=snap_masked-NODE_13_length_344462_cov_51.4643_ID_25-processed-gene-2.179	CDS=1-1254	0.336689
snap_masked-NODE_6_length_597287_cov_27.2088_ID_11-processed-gene-2.53-mRNA-1	gene=snap_masked-NODE_6_length_597287_cov_27.2088_ID_11-processed-gene-2.53	CDS=1-1215	0.256639
snap_masked-NODE_6_length_597287_cov_27.2088_ID_11-processed-gene-2.52-mRNA-1	gene=snap_masked-NODE_6_length_597287_cov_27.2088_ID_11-processed-gene-2.52	CDS=1-2262	0.266146
snap_masked-NODE_15_length_291038_cov_28.0476_ID_29-processed-gene-0.16-mRNA-1	gene=snap_masked-NODE_15_length_291038_cov_28.0476_ID_29-processed-gene-0.16	CDS=1-1233	0.312364
genemark-NODE_1_length_907998_cov_27.5965_ID_1-processed-gene-7.101-mRNA-1	gene=genemark-NODE_1_length_907998_cov_27.5965_ID_1-processed-gene-7.101	CDS=1-1149	0.237577
snap_masked-NODE_2_length_765917_cov_27.8866_ID_3-processed-gene-6.20-mRNA-1	gene=snap_masked-NODE_2_length_765917_cov_27.8866_ID_3-processed-gene-6.20	CDS=1-1302	0.297312
genemark-NODE_12_length_381431_cov_26.8905_ID_23-processed-gene-2.118-mRNA-1	gene=genemark-NODE_12_length_381431_cov_26.8905_ID_23-processed-gene-2.118	CDS=1-2250	0.241392
snap_masked-NODE_9_length_479268_cov_27.3414_ID_17-processed-gene-2.154-mRNA-1	gene=snap_masked-NODE_9_length_479268_cov_27.3414_ID_17-processed-gene-2.154	CDS=1-567	0.280641
snap_masked-NODE_2_length_765917_cov_27.8866_ID_3-processed-gene-3.39-mRNA-1	gene=snap_masked-NODE_2_length_765917_cov_27.8866_ID_3-processed-gene-3.39	CDS=1-870	0.250727
snap_masked-NODE_3_length_740742_cov_27.1728_ID_5-processed-gene-1.49-mRNA-1	gene=snap_masked-NODE_3_length_740742_cov_27.1728_ID_5-processed-gene-1.49	CDS=1-1848	0.296558
augustus_masked-NODE_18_length_231117_cov_28.1554_ID_35-processed-gene-1.151-mRNA-1	gene=augustus_masked-NODE_18_length_231117_cov_28.1554_ID_35-processed-gene-1.151	CDS=1-1419	0.253321
snap_masked-NODE_2_length_765917_cov_27.8866_ID_3-processed-gene-2.34-mRNA-1	gene=snap_masked-NODE_2_length_765917_cov_27.8866_ID_3-processed-gene-2.34	CDS=1-2226	0.29375
snap_masked-NODE_12_length_381431_cov_26.8905_ID_23-processed-gene-2.59-mRNA-1	gene=snap_masked-NODE_12_length_381431_cov_26.8905_ID_23-processed-gene-2.59	CDS=1-2403	0.250393
snap_masked-NODE_2_length_765917_cov_27.8866_ID_3-processed-gene-4.47-mRNA-1	gene=snap_masked-NODE_2_length_765917_cov_27.8866_ID_3-processed-gene-4.47	CDS=1-552	0.266597
snap_masked-NODE_12_length_381431_cov_26.8905_ID_23-processed-gene-2.42-mRNA-1	gene=snap_masked-NODE_12_length_381431_cov_26.8905_ID_23-processed-gene-2.42	CDS=1-1833	0.317747
snap_masked-NODE_7_length_533625_cov_27.154_ID_13-processed-gene-1.27-mRNA-1	gene=snap_masked-NODE_7_length_533625_cov_27.154_ID_13-processed-gene-1.27	CDS=1-2616	0.281792
augustus_masked-NODE_9_length_479268_cov_27.3414_ID_17-processed-gene-2.14-mRNA-1	gene=augustus_masked-NODE_9_length_479268_cov_27.3414_ID_17-processed-gene-2.14	CDS=1-879	0.339368
snap_masked-NODE_2_length_765917_cov_27.8866_ID_3-processed-gene-6.12-mRNA-1	gene=snap_masked-NODE_2_length_765917_cov_27.8866_ID_3-processed-gene-6.12	CDS=1-3402	0.254506
snap_masked-NODE_4_length_706832_cov_27.5555_ID_7-processed-gene-6.15-mRNA-1	gene=snap_masked-NODE_4_length_706832_cov_27.5555_ID_7-processed-gene-6.15	CDS=1-1803	0.233933
snap_masked-NODE_14_length_314412_cov_27.9629_ID_27-processed-gene-0.80-mRNA-1	gene=snap_masked-NODE_14_length_314412_cov_27.9629_ID_27-processed-gene-0.80	CDS=1-1614	0.260681
snap_masked-NODE_31_length_28265_cov_30.9157_ID_61-processed-gene-0.21-mRNA-1	gene=snap_masked-NODE_31_length_28265_cov_30.9157_ID_61-processed-gene-0.21	CDS=1-2499	0.245229
snap_masked-NODE_19_length_144936_cov_28.4494_ID_37-processed-gene-0.207-mRNA-1	gene=snap_masked-NODE_19_length_144936_cov_28.4494_ID_37-processed-gene-0.207	CDS=1-1596	0.248945
snap_masked-NODE_14_length_314412_cov_27.9629_ID_27-processed-gene-1.118-mRNA-1	gene=snap_masked-NODE_14_length_314412_cov_27.9629_ID_27-processed-gene-1.118	CDS=1-1020	0.280167
snap_masked-NODE_8_length_516559_cov_30.1547_ID_15-processed-gene-1.43-mRNA-1	gene=snap_masked-NODE_8_length_516559_cov_30.1547_ID_15-processed-gene-1.43	CDS=1-876	0.406157
genemark-NODE_3_length_740742_cov_27.1728_ID_5-processed-gene-6.17-mRNA-1	gene=genemark-NODE_3_length_740742_cov_27.1728_ID_5-processed-gene-6.17	CDS=1-3021	0.240496
snap_masked-NODE_21_length_102092_cov_29.7414_ID_41-processed-gene-0.133-mRNA-1	gene=snap_masked-NODE_21_length_102092_cov_29.7414_ID_41-processed-gene-0.133	CDS=1-645	0.283678
snap_masked-NODE_11_length_412906_cov_27.0339_ID_21-processed-gene-0.52-mRNA-1	gene=snap_masked-NODE_11_length_412906_cov_27.0339_ID_21-processed-gene-0.52	CDS=1-1389	0.412168
genemark-NODE_9_length_479268_cov_27.3414_ID_17-processed-gene-0.16-mRNA-1	gene=genemark-NODE_9_length_479268_cov_27.3414_ID_17-processed-gene-0.16	CDS=1-1635	0.237877
genemark-NODE_4_length_706832_cov_27.5555_ID_7-processed-gene-3.109-mRNA-1	gene=genemark-NODE_4_length_706832_cov_27.5555_ID_7-processed-gene-3.109	CDS=1-1383	0.280403
snap_masked-NODE_26_length_63280_cov_28.0214_ID_51-processed-gene-0.31-mRNA-1	gene=snap_masked-NODE_26_length_63280_cov_28.0214_ID_51-processed-gene-0.31	CDS=1-2361	0.257516
snap_masked-NODE_2_length_765917_cov_27.8866_ID_3-processed-gene-4.15-mRNA-1	gene=snap_masked-NODE_2_length_765917_cov_27.8866_ID_3-processed-gene-4.15	CDS=1-1476	0.263936
snap_masked-NODE_7_length_533625_cov_27.154_ID_13-processed-gene-4.10-mRNA-1	gene=snap_masked-NODE_7_length_533625_cov_27.154_ID_13-processed-gene-4.10	CDS=1-519	0.251253
snap_masked-NODE_13_length_344462_cov_51.4643_ID_25-processed-gene-1.20-mRNA-1	gene=snap_masked-NODE_13_length_344462_cov_51.4643_ID_25-processed-gene-1.20	CDS=1-840	0.290021
maker-NODE_3_length_740742_cov_27.1728_ID_5-snap-gene-1.46-mRNA-1	gene=maker-NODE_3_length_740742_cov_27.1728_ID_5-snap-gene-1.46	CDS=1-1470	0.246446
snap_masked-NODE_8_length_516559_cov_30.1547_ID_15-processed-gene-4.201-mRNA-1	gene=snap_masked-NODE_8_length_516559_cov_30.1547_ID_15-processed-gene-4.201	CDS=1-1560	0.270313
genemark-NODE_2_length_765917_cov_27.8866_ID_3-processed-gene-2.61-mRNA-1	gene=genemark-NODE_2_length_765917_cov_27.8866_ID_3-processed-gene-2.61	CDS=1-912	0.244087
snap_masked-NODE_6_length_597287_cov_27.2088_ID_11-processed-gene-1.128-mRNA-1	gene=snap_masked-NODE_6_length_597287_cov_27.2088_ID_11-processed-gene-1.128	CDS=1-4314	0.276697
maker-NODE_16_length_247587_cov_27.0586_ID_31-snap-gene-0.120-mRNA-1	gene=maker-NODE_16_length_247587_cov_27.0586_ID_31-snap-gene-0.120	CDS=1-2622	0.25818
augustus_masked-NODE_73_length_1368_cov_64.7033_ID_145-processed-gene-0.2-mRNA-1	gene=augustus_masked-NODE_73_length_1368_cov_64.7033_ID_145-processed-gene-0.2	CDS=1-717	0.302129
snap_masked-NODE_3_length_740742_cov_27.1728_ID_5-processed-gene-6.133-mRNA-1	gene=snap_masked-NODE_3_length_740742_cov_27.1728_ID_5-processed-gene-6.133	CDS=1-2163	0.295104
snap_masked-NODE_1_length_907998_cov_27.5965_ID_1-processed-gene-0.102-mRNA-1	gene=snap_masked-NODE_1_length_907998_cov_27.5965_ID_1-processed-gene-0.102	CDS=1-1419	0.262049
maker-NODE_2_length_765917_cov_27.8866_ID_3-snap-gene-5.0-mRNA-1	gene=maker-NODE_2_length_765917_cov_27.8866_ID_3-snap-gene-5.0	CDS=1-3507	0.267945
[truncated: 2,665 more rows]

## Sheet: Table_I_Figure4b_K_aest_ribo
Gene_Name	stAI	KEGG Annotation
[truncated: 65 more rows]

[truncated: 7 more sheets: Table_J_Figure4b_K_marxianus, Table_K_Figure4b_K_marx_ribo, Table_L_Figure4b_K_dobzhanskii, Table_M_Figure4b_K_dobz_ribo, Table_N_Figure4b_K_lactis, Table_O_Figure4b_K_lactis_ribo, Table_P_Figure4c_Branch_Lengths]
